# Supplementary material for: Rifampicin Resistant Tuberculosis in Lesotho: Diagnosis, Treatment Initiation and Outcomes
Source: Sci Rep. 2020 Feb 5;10:1917. doi: 10.1038/s41598-020-58690-4 (PMC7002499; doi:10.1038/s41598-020-58690-4)
Supplement: Supplementary file 1 — Supplementary Dataset 1. [file 41598_2020_58690_MOESM1_ESM.xlsx]

## Sheet: submission data
STUDYID	Gender	District	DateB	Agegroup	Occup	GeneX	Rif	O	DateResult	DateI	Delay2	weight_1	weight_2	HIV	Arvs	PrevTB	TypePrevTB	Z	KM	Cs	Bdq	Lfx	Pto	PAS	Dlm	AM	Eto	Cfx	Gfx	Th	AMXClv	Clr	H	E	CM	S	Vi	Ofx	Mfx	Trd	Cfz	Lzd	R	OthrMed	Sputum1	Fdst	Fdst_f	Sdstdone	Sdst
458	0	2	1998	1	3	1	2	2016	2016-08-31	2016-10-16	46	51		1	1	1	1	1	0	1	1	1	0	1	0	0	0	0	0	0	0	0	0	0	1	0	0	0	0	0	1	1	0	0	1	4	4	0
332	1	1	1997	1		1	2	2015	2015-11-05																																					.
339	0	1	1998	1	3	1	2	2016	2016-01-29	2016-02-16	18	37		0	4	2	3	1	1	1	0	1	1	1	0	0	0	0	0	0	0	0	0	0	0	0	0	0	0	0	0	0	0	0	2	8	8	0
27	1	5	1997	1	3	1	2	2016	2016-08-10	2016-08-30	20	47	53	0	4	2	3	1	1	1	1	0	0	0	0	0	0	0	0	0	0	0	0	0	0	0	0	0	0	0	1	1	0	0	1	4	4	1	0
14	0	5	1997	1		1	2	2016	2016-04-22																																					.
538	1	5	1997	1	4	1	2	2016	2016-01-26	2016-06-22	148	32	37	1	1	1	1	1	1	1	0	1	1	1	0	0	0	0	0	0	0	0	0	0	0	0	0	0	0	0	0	0	0	0	0	8	8	0
330	1	1	1995	1	3	1	2	2015	2015-09-03	2015-09-10	7	54	65	0	4	2	3	1	1	1	0	1	1	1	0	0	0	0	0	0	0	0	0	0	0	0	0	0	0	0	0	0	0	0	2	8	8	0
485	0	8	1996	1		1	2	2016	2016-08-28																																					.
1	0	5	1995	1	3	1	2	2015	2015-09-09	2015-09-23	14	48		0	4	1	1	1	1	1	0	1	1	1	0	0	0	1	0	0	0	0	0	0	0	0	0	0	0	0	0	0	0	0	2	8	8	0
183	1	4	1995	1	4	1	2	2015	2015-07-01																																					8	8	0
40	0	5	1995	1		1	2	2016	2016-11-28																																					.
388	0	3	1994	1		1	2	2015	2015-01-02																																					.
480	0	8	1995	1		1	2	2016	2016-08-15																																					.
539	1	5	1995	1	3	1	2	2016	2016-01-14	2015-12-15	-30	52	58	0	4	1	1	1	1	1	0	1	1	1	0	0	0	0	0	0	0	0	0	0	0	0	0	0	0	0	0	0	0	0	1	1	1	1	0
68	0	5	1995	1		1	2	2016	2016-12-01																																					.
427	0	2	1993	1	3	1	2	2014	2014-09-10	2014-09-15	5	26		1	1	2	3	1	1	1	0	1	1	1	0	0	0	0	0	0	0	0	0	0	0	0	0	0	0	0	0	0	0	0	2	8	8	0
324	0	1	1995	1	4	1	2	2016	2016-06-26	2016-07-16	20	54	63	1	1	1	1	1	1	1	0	1	1	1	0	0	0	0	0	0	0	0	0	0	0	0	0	0	0	0	0	0	0	0	1	8	8	0
360	0	3	1993	1	3	1	2	2014	2014-10-17	2014-10-29	12	50		0	4	2	3	1	1	1	0	1	1	1	0	0	0	0	0	0	0	0	0	0	0	0	0	0	0	0	0	0	0	0	1	8	8	0
264	0	5	1995	1	5	1	2	2016	2016-01-20	2016-01-25	5	52	68	1	1	2	3	1	1	1	0	1	1	1	0	0	0	0	0	0	0	0	0	0	0	0	0	0	0	0	0	0	0	0	2	8	8	0
441	1	2	1994	1		1	2	2015	2015-05-15																																					.
525	0	5	1994	1		1	2	2015	2015-01-06																																					.
412	0	3	1995	1	5	1	2	2016	2016-09-16	2016-09-20	4	62	56.3	1	1	2	3	1	1	1	0	1	1	1	0	0	0	0	0	0	0	0	0	0	0	0	0	0	0	0	0	0	0	0	1	8	8	0
487	1	8	1995	1		1	2	2016	2016-12-08																																					.
454	1	2	1995	1	4	1	2	2016	2016-06-03	2016-06-07	4	40	58.2	1	1	1	1	1	1	1	0	1	1	1	0	0	0	0	0	0	0	0	0	0	0	0	0	0	0	0	0	0	0	0	1	1	1	1	0
259	0	5	1993	1	4	1	2	2015	2015-08-26	2015-09-05	10	67	74	0	4	2	3	1	1	1	0	1	1	1	0	0	0	0	0	0	0	0	0	0	0	0	0	0	0	0	0	0	0	0	2	8	8	0
222	0	5	1994	1	5	1	2	2016	2016-04-08	2016-04-22	14	35	45	0	4	2	3	1	1	1	0	1	1	1	0	0	0	0	0	0	0	0	0	0	0	0	0	0	0	0	0	0	0	0	0	4	4	1	0
260	0	5	1993	1		1	2	2015	2015-09-07																																					.
522	0	5	1993	1	4	1	2	2015	2015-01-13	2015-01-27	14	48	83	1	1	2	3	1	1	1	0	1	1	1	0	0	0	0	0	0	0	0	0	0	0	0	0	0	0	0	0	0	0	0	0	8	8	0
109	0	6	1993	1	4	1	2	2015	2015-02-09	2015-02-23	14	39		0	4	1	1	1	1	1	0	1	1	1	0	0	0	0	0	0	0	0	0	0	0	0	0	0	0	0	0	0	0	0	2	8	8	0
15	1	5	1994	1	3	1	2	2016	2016-04-26	2016-05-10	14	41	54	0	4	2	3	1	1	1	0	1	1	1	1	0	0	0	0	0	0	0	0	0	0	0	0	0	0	0	0	0	0	0	2	4	4	1	0
81	0	9	1994	1	4	1	2	2016	2016-08-26	2016-09-01	6	59	69	1	1	1	1	1	1	1	0	0	1	1	0	0	0	0	0	0	0	0	0	0	0	0	0	0	1	0	0	0	0	0	0	8	8	0
9	0	5	1993	1	5	1	2	2016	2016-01-28	2016-02-11	14	44	50	1	1	2	3	1	1	1	0	1	1	1	0	0	0	0	0	0	0	0	0	0	0	0	0	0	0	0	0	0	0	0	1	0	0	0
468	0	8	1992	1		1	2	2015	2015-03-25																																					.
8	0	5	1992	1		1	2	2015	2015-11-09																																					.
477	1	8	1993	1		1	2	2016	2016-08-15																																					.
542	0	5	1993	1	4	1	2	2016	2016-11-05	2016-06-17	-141	46	51	1	1	2	3	1	1	1	0	1	1	1	0	0	0	0	0	0	0	0	0	0	0	0	0	0	0	0	0	0	0	0	1	8	8	0
517	0	5	1991	1		1	2	2014	2014-10-11																																					.
509	0	10	1993	1	4	1	2	2016	2016-02-16	2016-04-11	55	46	49	1	2	2	3	1	1	1	0	1	1	1	0	0	0	0	0	0	0	0	0	0	0	0	0	0	0	0	0	0	0	0	2	8	8	0
478	1	8	1993	1		1	2	2016	2016-08-15																																					.
33	1	5	1992	1	3	1	2	2016	2016-10-11	2016-11-23	43	43.1	48	1	1	2	3	1	1	1	0	1	1	1	0	0	0	0	0	0	0	0	0	0	0	0	0	0	0	0	0	0	0	0	1	1	1	1	0
351	0	1	1992	1	3	1	2	2016	2016-10-12	2016-10-20	8	47	50	1	1	1	1	1	1	1	1	1	1	1	0	0	0	0	0	0	0	0	0	0	0	0	0	0	0	0	0	0	0	0	0	4	4	1	1
323	0	1	1992	1		1	2	2016	2016-05-20																																					.
179	0	4	1990	1	4	1	2	2014	2014-11-20	2014-01-07	-317	44	55	1	1	1	1	1	1	1	0	1	1	1	0	0	0	0	0	0	0	0	0	0	0	0	0	0	0	0	0	0	0	0	2	8	8	0
457	1	2	1992	1	4	1	2	2016	2016-07-22	2016-07-30	8	45	62.7	0	4	2	3	1	1	1	0	1	1	1	0	0	0	0	0	0	0	0	0	0	0	0	0	0	0	0	0	0	0	0	1	8	8		0
150	1	6	1992	1		1	2	2016	2016-07-27																																					.
352	0	1	1991	2	4	1	2	2016	2016-11-04	2016-11-21	17	39	46	0	4	2	3	1	1	1	0	1	1	1	0	0	0	0	0	0	0	0	0	0	0	0	0	0	0	0	0	0	0	0	2	8	8	0
16	0	5	1991	2		1	2	2016	2016-05-23																																					.
204	1	5	1990	2	3	1	2	2015	2015-04-30	2016-06-06	403		59	1	1	1	1	0	0	1	1	0	1	1	1	0	0	0	0	0	0	0	0	0	0	0	0	0	0	0	1	1	0	0	1	.		1	0
489	0	8	1990	2		1	2	2015	2015-07-06																																					.
554	0	2	1990	2		1	2	2015	2015-12-28																																					.
120	1	6	1990	2	3	1	2	2015	2015-10-08	2015-10-15	7	49		1	2	2	3	1	1	1	0	1	1	1	0	0	0	0	0	0	0	0	0	0	0	0	0	0	0	0	0	0	0	0	2	8	8	0
471	0	8	1990	2	4	1	2	2015	2015-10-16	2015-10-22	6	34		1	1	2	3	1	1	1	0	1	1	1	0	0	0	0	0	0	0	0	0	0	0	0	0	0	0	0	0	0	0	0	2	8	8	0
463	1	7	1991	2	5	1	2	2016	2016-09-19	2016-09-24	5	48		1	1	2	3	1	1	1	0	1	1	1	0	0	0	0	0	0	0	0	0	0	0	0	0	0	0	0	0	0	0	0	2	8	8	0
277	0	5	1991	2	4	1	2	2016	2016-10-13	2016-11-02	20	66	68	1	1	2	3	1	1	1	0	1	1	1	0	0	0	0	0	0	0	0	0	0	0	0	0	0	0	0	0	0	0	0	0	8	8	0
413	0	3	1990	2	4	1	2	2016	2016-09-16	2016-09-14	-2	59	60	0	4	1	1	1	1	1	0	1	1	1	0	0	0	0	0	0	0	0	0	0	0	0	0	0	0	0	0	0	0	0	1	8	8	0
168	0	4	1990	2		1	2	2016	2016-07-27																																					.
335	1	1	1990	2		1	2	2016	2016-05-09																																					.
7	1	5	1989	2	3	1	2	2015	2015-10-19	2015-10-26	7	46	47	0	4	1	1	1	1	1	1	1	0	1	0	0	0	0	0	0	0	0	0	0	0	0	0	0	0	0	0	1	0	0	1	4	4	1	1
500	0	10	1990	2	4	1	2	2016	2016-08-22	2016-08-26	4	49	54	1	1	2	3	1	1	1	0	1	1	1	0	0	0	0	0	0	0	0	1	0	0	0	0	0	0	0	0	0	0	0	0	4	4	1	0
193	0	4	1989	2		1	2	2015	2015-11-09																																					.
5	0	5	1989	2	3	1	2	2015	2015-09-24	2015-11-13	50	48	51	0	4	1	1	1	1	1	0	1	1	1	0	0	0	0	0	0	0	0	0	0	0	0	0	0	0	0	0	0	0	0	2	1	1	1	0
163	1	4	1990	2		1	2	2016	2016-01-08	2016-01-18	10	49.2	60	1	1	2	3	1	1	1	0	1	1	1	0	0	0	0	0	0	0	0	0	0	0	0	0	0	0	0	0	0	0	0	1	8	8	0
397	0	3	1990	2	4	1	2	2016	2016-01-27	2016-02-02	6	45.9	67.8	0	4	1	1	1	1	1	0	1	1	1	0	0	0	0	0	0	0	0	0	0	0	0	0	0	0	0	0	0	0	0	2	1	1	1	0
381	1	3	1989	2	4	1	2	2015	2015-10-12	220ct2015	10	46		1	1	2	3	0	0	0	0	0	0	0	0	0	0	0	0	0	0	0	0	0	0	0	0	0	0	0	0	0	0	0	2	8	8	0
235	1	5	1990	2	4	1	2	2016	2016-11-30	2016-12-15	15	43.5	43	1	1	2	3	1	1	1	0	1	1	1	0	0	0	0	0	0	0	0	0	0	0	0	0	0	0	0	0	0	0	0	0	8	8	0
523	0	5	1989	2	3	1	2	2015	2015-01-28	2016-02-11	14	45	42	0	4	1	1	1	1	1	0	1	1	1	0	0	0	0	0	0	0	0	0	0	0	0	0	0	0	0	0	0	0	0	0	8	8	0
147	0	6	1990	2		1	2	2016	2016-07-13																																					.
227	1	5	1990	2	3	1	2	2016	2016-06-10	2016-06-28	18	57	59	0	4	2	3	1	1	1	0	1	1	1	0	0	0	0	0	0	0	0	0	0	0	0	0	0	0	0	0	0	0	0	1	1	1	1	0
34	0	5	1990	2		1	2	2016	2016-10-12																																					.
37	0	5	1989	2		1	2	2016	2016-10-25																																					.
325	0	1	1989	2		1	2	2016	2016-07-14																																					.
29	1	5	1989	2	3	1	2	2016	2016-08-26	.		58		1	1	1	1	0	0	0	0	0	0	0	0	0	0	0	0	0	0	0	0	0	0	0	0	0	0	0	0	0	0	0	2	8	8	0
403	0	3	1989	2		1	2	2016	2016-03-24																																					.
209	1	5	1988	2		1	2	2015	2015-09-01																																					.
206	0	5	1988	2	1	1	2	2015	2015-07-24	2015-07-31	7	55	67	1	1	2	3	1	1	1	0	1	1	1	0	0	0	0	0	0	0	0	0	0	0	0	0	0	0	0	0	0	0	0	1	7	7	1	0
186	0	4	1988	2	4	1	2	2015	2015-08-13	2015-08-20	7	41	43	1	1	1	1	1	1	1	0	1	1	1	0	0	0	0	0	0	0	0	0	0	0	0	0	0	0	0	0	0	0	0	1	1	1	0
337	0	1	1988	2		1	2	2015	2015-12-21																																					.
371	0	3	1987	2		1	2	2015	2015-08-14																																					.
400	1	3	1988	2	3	1	2	2016	2016-02-23	2016-03-02	8	59	66.4	0	4	1	1	1	1	1	0	1	0	1	0	0	0	0	0	0	0	0	0	0	0	0	0	0	0	0	0	0	0	0	0	8	8	0
362	0	3	1986	2	4	1	2	2014	2014-11-11	2014-11-28	17	69	85.4	1	1	1	1	1	1	1	0	1	1	1	0	0	0	0	0	0	0	0	0	0	0	0	0	0	0	0	0	0	0	0	1	4	4	0
196	0	4	1987	2	4	1	2	2015	2015-11-25	2015-12-03	8	37	51.5	1	1	1	1	1	1	1	0	1	1	1	0	0	0	0	0	0	0	0	0	0	0	0	0	0	0	0	0	0	0	0	2	8	8	0
268	1	5	1988	2	5	1	2	2016	2016-06-22	2016-07-01	9	62	65	0	4	2	3	1	0	1	0	0	1	1	0	0	0	0	0	0	0	0	0	0	1	0	0	0	1	0	0	0	0	0	1	0	0	0
180	0	4	1987	2		1	2	2015	2015-02-11																																					.
365	1	3	1987	2		1	2	2015	2015-01-13																																					.
533	0	5	1987	2	4	1	2	2015	2015-06-26	2015-04-14	-73	48	46	1	1	2	3	1	1	1	0	1	1	1	0	0	0	0	0	0	0	0	0	0	0	0	0	0	0	0	0	0	0	0	1	7	7	0
26	0	5	1988	2		1	2	2016	2016-08-08																																					.
373	1	3	1987	2		1	2	2015	2015-08-25																																					.
302	0	1	1987	2	4	1	2	2015	2015-09-16	2015-09-25	9	59.5	56.7	1	1	1	1	1	1	1	0	1	1	1	0	0	0	0	0	0	0	0	0	0	0	0	0	0	0	0	0	0	0	0	0	8	8	0
198	1	4	1987	2	4	1	2	2015	2015-12-23	.		58	68	1	1	1	1	1	1	1	0	1	1	1	0	0	0	0	0	0	0	0	0	0	0	0	0	0	0	0	0	0	0	0	1	1	1	0
558	0	2	1987	2		1	2	2016	2016-07-18																																					.
521	1	5	1986	2		1	2	2015	2015-12-01																																					.
124	0	6	1986	2	3	1	2	2015	2015-10-27	2015-11-10	14	38	47.7	1	1	1	1	1	1	1	0	1	1	1	0	0	0	0	0	0	0	0	0	0	0	0	0	0	0	0	0	0	0	0	1	8	8	0
430	1	2	1985	2	4	1	2	2014	2014-12-30	2015-01-19	20	61	73.3	1	1	2	3	1	1	1	0	1	1	1	0	0	0	0	0	0	0	0	0	0	0	0	0	0	0	0	0	0	0	0	0	8	8	0
390	0	3	1986	2	3	1	2	2015	2015-12-07	2015-12-15	8	42	48.5	1	1	1	1	1	1	1	0	1	1	1	0	0	0	0	0	0	0	0	0	0	0	0	0	0	0	0	0	0	0	0	2	1	1	1	0
158	1	6	1987	2		1	2	2016	2016-11-07																																					.
406	1	3	1987	2	5	1	2	2016	2016-04-26	2016-05-09	13	56.6	63.6	0	4	2	3	1	1	1	0	1	1	1	0	0	0	0	0	0	0	0	0	0	0	0	0	0	0	0	0	0	0	0	2	8	8	0
213	1	5	1986	2	4	1	2	2015	2015-09-22	2015-10-05	13	53.4	54	0	4	2	3	1	1	1	0	1	1	1	0	0	0	0	0	0	0	0	0	0	0	0	0	0	0	0	0	0	0	0	1	8	8	1	0
451	1	2	1986	2		1	2	2015	2015-12-18																																					.
65	1	5	1987	2	3	1	2	2016	2016-11-16	2016-12-19	33	57	61	1	1	2	3	1	1	1	0	1	1	1	0	0	0	0	0	0	0	0	0	0	0	0	0	0	0	0	0	0	0	0	0	8	8	0
195	1	4	1986	2		1	2	2015	2015-11-23																																					.
545	1	5	1987	2		1	2	2016	2016-12-21																																					.
319	1	1	1987	2		1	2	2016	2016-12-02																																					.
398	0	3	1987	2	4	1	2	2016	2016-01-29	2016-04-21	83	51	54	1	1	2	3	1	1	1	1	0	1	1	0	0	0	0	0	0	0	0	0	0	0	0	0	0	0	0	0	1	0	0	2	8	8	1	0
494	0	8	1987	2	5	1	2	2016	2016-02-03	2016-03-21	47	41.5	46	1	1	2	3	1	0	1	0	0	0	1	0	0	0	0	0	0	0	0	0	1	0	0	0	0	1	0	0	0	0	0	0	8	8	0
263	0	5	1987	2		1	2	2016	2016-01-06																																					.
157	1	6	1987	2		1	2	2016	2016-01-11																																					.
80	1	9	1987	2	3	1	2	2016	2016-07-22	2016-08-14	23	67	80	1	1	2	3	1	1	1	0	1	1	1	0	0	0	0	0	0	0	0	0	0	0	0	0	0	0	0	0	0	0	0	1	4	4	1	0
191	0	4	1986	2	4	1	2	2015	2015-10-26	2018-03-11	867	38	49	1	1	1	1	1	0	0	1	0	1	0	1	0	0	0	0	0	0	0	0	0	0	0	0	0	1	0	0	0	0	0	1	4	4	1	0
326	0	1	1986	2		1	2	2015	2015-07-15																																					.
516	0	5	1985	2		1	2	2014	2014-10-20																																					.
39	1	5	1987	2		1	2	2016	2016-11-22																																					.
287	0	1	1985	2	3	1	2	2014	2014-10-23	2014-11-04	12	37		1	2	2	3	1	1	1	0	1	1	1	0	0	0	0	0	0	0	0	0	0	0	0	0	0	0	0	0	0	0	0	0	8	8	0
95	0	3	1986	2		1	2	2015	2015-01-06	2015-01-13	7	41	61	0	4	1	1	1	1	1	0	1	1	1	0	0	0	0	0	0	0	0	0	0	0	0	0	0	0	0	0	0	0	0		8	8	0
303	0	1	1985	2		1	2	2015	2015-09-22																																					.
100	0	6	1984	2		1	2	2014	2014-09-22																																					.
211	1	5	1985	2	3	1	2	2015	2015-09-08	2015-09-23	15	38	67	1	1	1	1	1	1	1	0	1	1	1	0	0	0	0	0	0	0	0	0	0	0	0	0	0	0	0	0	0	0	0	1	8	8	0
271	1	5	1986	2	3	1	2	2016	2016-08-08	2016-08-11	3	57.5		1	1	2	3	1	0	1	0	1	1	1	0	0	0	0	0	0	0	0	0	0	0	1	0	0	0	0	0	0	0	0	2	8	8	0
355	0	3	1984	2	4	1	2	2014	2014-07-01	2014-07-31	30	47		1	1	1	1	1	1	1	0	1	1	1	0	0	0	0	0	0	0	0	0	0	0	0	0	0	0	0	0	0	0	0	1	8	8	0
138	0	6	1986	2		1	2	2016	2016-03-21																																					.
492	1	8	1986	2		1	2	2016	2016-08-01																																					.
328	0	1	1985	2	4	1	2	2015	2015-08-27	.				1	1	2	3	1	1	1	0	1	1	1	0	0	0	0	0	0	0	0	0	0	0	0	0	0	0	0	0	0	0	0	2	8	8	0
236	0	5	1984	2		1	2	2014	2014-01-01																																					.
504	1	10	1985	2	4	1	2	2015	2015-02-07	2016-07-16	159	66	56.5	1	1	1	1	1	0	0	1	0	0	1	0	0	0	0	0	0	0	0	0	1	1	0	0	0	0	0	1	0	0	1	1	4	4	1	0
479	0	8	1986	2	4	1	2	2016	2016-08-15	2016-09-01	17	58	70.5	0	4	2	3	1	1	1	0	1	1	1	0	0	0	0	0	0	0	0	0	0	0	0	0	0	0	0	0	0	0	0	1	8	8	0
53	0	5	1985	2	4	1	2	2015	2015-08-25	2015-09-01	7	58	81	1	1	2	3	1	1	1	0	1	1	1	0	0	0	0	0	0	0	0	0	0	0	0	0	0	0	0	0	0	0	0	2	8	8	0
311	0	1	1986	2	4	1	2	2016	2016-04-15	2016-04-22	7	59	58	1	2	2	3	1	1	1	0	1	1	1	0	0	0	0	0	0	0	0	0	0	0	0	0	0	0	0	0	0	0	0	2	4	4	1	0
346	0	1	1986	2	4	1	2	2016	2016-08-04	2016-08-18	14	60		1	1	1	1	1	1	1	0	1	1	1	0	0	0	0	0	0	0	0	0	0	0	0	0	0	0	0	0	0	0	0	2	8	8	0
392	0	3	1985	2	4	1	2	2015	2015-12-18	2016-01-07	20	50	53.5	1	1	1	1	1	1	1	0	1	1	1	0	0	0	0	0	0	0	0	0	0	0	0	0	0	0	0	0	0	0	0	0	1	1	1	0
142	0	6	1986	2	3	1	2	2016	2016-06-20	2016-06-28	8	48	60.9	1	1	1	1	1	1	1	0	1	1	1	0	0	0	0	0	0	0	0	0	0	0	0	0	0	0	0	0	0	0	0	1	4	4	1	0
555	1	2	1986	2		1	2	2016	2016-02-03																																					.
112	0	6	1985	2		1	2	2015	2015-06-30																																					.
459	0	2	1985	3	5	1	2	2016	2016-09-07	2016-09-14	7	35	45.7	1	1	1	1	1	1	1	0	1	1	1	0	0	0	0	0	0	0	0	0	0	0	0	0	0	0	0	0	0	0	0	1	8	8		0
108	1	6	1984	3	4	1	2	2015	2015-02-04	2015-02-10	6	55	59.4	1	1	1	1	1	1	1	0	1	1	1	0	0	0	0	0	0	0	0	0	0	0	0	0	0	0	0	0	0	0	0	2	8	8	0
187	1	4	1984	3	3	1	2	2015	2015-08-24	2015-09-05	12	52	62	1	1	2	3	1	1	1	0	1	1	1	0	0	0	0	0	0	0	0	0	0	0	0	0	0	0	0	0	0	0	0	1	1	1	0
286	0	1	1983	3	4	1	2	2014	2014-10-14	2014-10-22	8	48	61	1	1	1	1	1	1	1	0	1	1	1	0	0	0	0	0	0	0	0	0	0	0	0	0	0	0	0	0	0	0	0	1	8	8	0
134	1	6	1985	3	4	1	2	2016	2016-02-11	2016-02-16	5	58	78.5	1	1	1	1	1	1	1	0	1	1	1	0	0	0	0	0	0	0	0	0	0	0	0	0	0	0	0	0	0	0	0	0	8	8	0
543	1	5	1985	3	4	1	2	2016	2016-06-29	2016-06-28	-1	53	66	1	1	2	3	1	0	1	0	1	1	1	1	0	0	0	0	0	0	0	0	0	0	0	0	0	0	0	0	0	0	0	0	4	4	1	0
42	0	5	1985	3		1	2	2016	2016-11-29																																					.
532	0	5	1984	3	3	1	2	2015	2015-06-22	2015-07-14	22	53	50	1	1	2	3	1	1	1	0	1	1	1	0	0	0	0	0	0	0	0	0	0	0	0	0	0	0	0	0	0	0	0	0	8	8	0
289	0	1	1983	3		1	2	2014	2014-12-17																																					.
178	1	4	1983	3	4	1	2	2014	2014-11-20	2014-12-04	14	51	72	1	1	2	3	1	1	1	0	1	1	1	0	0	0	0	0	0	0	0	0	0	0	0	0	0	0	0	0	0	0	0	2	8	8	0
486	1	8	1985	3		1	2	2016	2016-10-26																																					.
434	0	2	1984	3	3	1	2	2015	2015-01-30	2015-02-02	3	48		1	1	1	1	1	1	1	0	1	1	1	0	0	0	0	0	0	0	0	0	0	0	0	0	0	0	0	0	0	0	0	0	8	8	0
294	0	1	1983	3	3	1	2	2015	2015-01-12	2015-01-19	7	50	58	1	1	2	3	1	1	1	0	1	1	1	0	0	0	0	0	0	0	0	0	0	0	0	0	0	0	0	0	0	0	0	0	8	8	0
447	1	2	1983	3	3	1	2	2015	2015-08-13	2015-08-25	12	52	54	1	2	2	3	1	1	1	0	1	1	1	0	0	0	0	0	0	0	0	0	0	0	0	0	0	0	0	0	0	0	0	1	7	7	1	0
353	0	1	1984	3	3	1	2	2016	2016-12-07	2016-12-16	9	52	60.4	1	1	2	3	1	1	1	0	1	1	1	0	0	0	0	0	0	0	0	0	0	0	0	0	0	0	0	0	0	0	0	2	8	8	0
239	0	5	1982	3		1	2	2014	2014-02-26																																					.
240	0	5	1982	3		1	2	2014	2014-02-26																																					.
306	1	1	1983	3		1	2	2015	2015-10-22																																					.
417	0	3	1984	3	3	1	2	2016	2016-10-20	2016-10-26	6			0	4	1	4	1	0	1	0	1	1	1	1	0	0	0	0	0	0	0	0	0	0	0	0	0	0	0	0	0	0	0	2	8	8	0
387	0	3	1983	3	3	1	2	2015	2015-10-28	2015-11-04	7	59.5	58.6	1	1	2	3	1	1	1	0	1	1	1	0	0	0	0	0	0	0	0	0	0	0	0	0	0	0	0	0	0	0	0	1	4	4	0
507	1	10	1984	3		1	2	2016	2016-01-13																																					.
546	0	5	1985	3		1	2	2017	2017-05-30																																					.
32	0	5	1984	3	4	1	2	2016	2016-09-27	2016-10-07	10	46		1	1	1	1	1	0	0	0	1	1	1	0	0	0	1	0	0	0	0	0	0	1	0	0	0	0	0	0	0	0	0	1	8	8	0
176	1	4	1982	3	4	1	2	2014	2014-10-14	2014-10-21	7	46	57	1	1	1	1	1	1	1	0	1	1	1	0	0	0	0	0	0	0	0	0	0	0	0	0	0	0	0	0	0	0	0	2	8	8	0
250	0	5	1982	3	4	1	2	2014	2014-05-11	2014-11-12	185	48	58.5	1	1	2	3	1	1	1	0	1	1	1	0	0	0	0	0	0	0	0	0	0	0	0	0	0	0	0	0	0	0	0	1	8	8	0
291	0	1	1982	3	3	1	2	2014	2014-12-22	2015-01-05	14	42		1	1	1	1	1	1	1	0	1	1	1	0	0	0	0	0	0	0	0	0	0	0	0	0	0	0	0	0	0	0	0	2	8	8	0
514	1	5	1982	3	3	1	2	2014	2014-10-10	2014-10-23	13	55	63.5	1	1	1	1	1	1	1	0	1	1	1	0	0	0	0	0	0	0	0	0	0	0	0	0	0	0	0	0	0	0	0	1	8	8	0
283	1	1	1982	3	5	1	2	2014	2014-09-30	2014-10-08	8	55		1	2	1	1	1	1	1	0	1	1	1	0	0	0	0	0	0	0	0	0	0	0	0	0	0	0	0	0	0	0	0	2	8	8	0
103	0	6	1982	3	4	1	2	2014	2014-11-06	2014-11-12	6	51	55	1	1	2	3	1	1	1	0	1	1	1	0	0	0	0	0	0	0	0	0	0	0	0	0	0	0	0	0	0	0	0	0	.		0
276	1	5	1984	3	3	1	2	2016	2016-10-12	2016-10-19	7	43		1	1	2	3																													8	8	0
132	1	6	1984	3	5	1	2	2016	2016-02-04	2016-02-11	7	53	69	1	2	1	1	1	1	1	0	1	1	1	0	0	0	0	0	0	0	0	0	0	0	0	0	0	0	0	0	0	0	0	2	1	1	1	0
488	0	8	1982	3	4	1	2	2014	2014-10-30	2014-11-07	8	40	51	1	1	2	3	1	1	1	0	1	1	1	0	0	0	0	0	0	0	0	0	0	0	0	0	0	0	0	0	0	0	0	0	8	8	0
440	1	2	1983	3	4	1	2	2015	2015-05-13	2015-06-01	19	56.9	60.7	0	4	2	3	1	1	1	0	1	1	1	0	0	0	0	0	0	0	0	0	0	0	0	0	0	0	0	0	0	0	0	2	8	8	0
383	0	3	1983	3	3	1	2	2015	2015-10-15	2015-10-29	14	70		1	2	2	3	1	1	1	0	1	1	1	0	0	0	0	0	0	0	0	0	0	0	0	0	0	0	0	0	0	0	0	1	8	8	0
110	0	6	1983	3	4	1	2	2015	2015-03-05	2015-03-14	9	47.7		0	4	1	1	1	1	1	0	1	1	1	0	0	0	0	0	0	0	0	0	0	0	0	0	0	0	0	0	0	0	0	1	8	8	0
140	0	6	1983	3		1	2	2016	2016-05-03																																					.
446	1	2	1982	3	3	1	2	2015	2015-08-03	2015-08-13	10	51	54.8	1	2	2	3	1	1	1	0	1	1	1	0	0	0	0	0	0	0	0	0	0	0	0	0	0	0	0	0	0	0	0	2	8	8	0
456	1	2	1983	3	5	1	2	2016	2016-06-17	2016-06-28	11	49	70.6	1	1	2	3	1	0	1	0	0	1	1	1	0	0	0	0	0	0	0	0	0	0	0	0	0	1	0	1	0	0	0	1	4	4	1	0
137	1	6	1983	3	5	1	2	2016	2016-03-01	2016-03-10	9	82	98.5	0	4	2	3	1	1	1	0	1	1	1	0	0	0	0	0	0	0	0	0	0	0	0	0	0	0	0	0	0	0	0	0	8	8	0
208	1	5	1982	3		1	2	2015	2015-08-17																																					.
77	1	9	1983	3	3	1	2	2016	2016-05-10	2016-05-30	20	42	54	1	1	2	3	1	1	1	0	1	1	1	0	0	0	0	0	0	0	0	0	0	0	0	0	0	0	0	0	0	0	0	2	4	4	1	0
58	1	5	1983	3	4	1	2	2016	2016-09-12	2016-09-26	14	67	55	1	1	1	2	1	0	1	1	0	1	1	0	0	0	0	0	0	0	0	0	0	0	0	0	0	0	0	0	1	0	0	1	4	4	1	1
251	0	5	1981	3		1	2	2014	2014-11-24																																					.
394	1	3	1983	3	3	1	2	2016	2016-01-04	2016-01-05	1	49		1	1	1	1	1	1	1	0	1	1	1	0	0	0	0	0	0	0	0	0	0	0	0	0	0	0	0	0	0	0	0	1	1	1	1	0
237	0	5	1981	3		1	2	2014	2014-02-06																																					.
382	0	3	1982	3	3	1	2	2015	2015-10-13	2015-10-28	15	60	66.3	1	1	2	3	1	1	1	0	1	1	1	0	0	0	0	0	0	0	0	0	0	0	0	0	0	0	0	0	0	0	0	2	8	8	0
443	0	2	1982	3	4	1	2	2015	2015-06-23	2015-06-29	6	35	46	1	2	2	3	1	1	1	0	1	1	1	0	0	0	0	0	0	0	0	0	0	0	0	0	0	0	0	0	0	0	0	2	8	8	0
144	1	6	1983	3		1	2	2016	2016-07-12																																					.
462	0	7	1982	3	5	1	2	2015	2015-11-12	2015-11-20	8	35.8	56	1	1	2	3	1	1	1	0	1	1	1	0	0	0	0	0	0	0	0	0	0	0	0	0	0	0	0	0	0	0	0	2	8	8	0
536	0	5	1982	3	4	1	2	2015	2015-07-16	2015-08-10	25	38	37	1	1	1	1	1	1	1	0	1	1	1	0	0	0	0	0	0	0	0	0	0	0	0	0	0	0	0	0	0	0	0	1	7	7	1	0
414	1	3	1983	3	3	1	2	2016	2016-09-30	2016-10-20	20	62	60.1	1	1	2	3	1	1	1	0	1	1	1	0	0	0	0	0	0	0	0	0	0	0	0	0	0	0	0	0	0	0	0	0	8	8	0
534	1	5	1982	3	4	1	2	2015	2015-06-07	.				1	1	1	5	1	1	1	0	1	1	1	0	0	0	0	0	0	0	0	0	0	0	0	0	0	0	0	0	0	0	0		8	8	0
408	0	3	1983	3	3	1	2	2016	2016-08-04	2016-08-15	11	34	42.6	1	1	1	1	1	1	1	0	1	1	1	0	0	0	0	0	0	0	0	0	0	0	0	0	0	0	0	0	0	0	0	1	4	4	1	0
64	0	5	1983	3	3	1	2	2016	2016-11-07	2016-12-02	25	49	55	1	2	2	3	1	1	1	0	1	1	1	1	0	0	0	0	0	0	0	0	0	0	0	0	0	0	0	0	0	0	0	0	8	8	0
139	1	6	1983	3	3	1	2	2016	2016-03-31	2016-04-14	14			1	0	2	3	1	1	1	0	1	1	1	0	0	0	0	0	0	0	0	0	0	0	0	0	0	0	0	0	0	0	0	2	8	8	0
422	0	3	1983	3	3	1	2	2016	2016-12-13	2016-12-19	6	54	66	1	1	2	3	1	1	1	0	1	1	1	0	0	0	0	0	0	0	0	0	0	0	0	0	0	0	0	0	1	0	0	1	8	8	0
496	1	8	1983	3		1	2	2016	2016-03-18																																					.
229	1	5	1982	3		1	2	2016	2016-09-26																																					.
231	1	5	1982	3	3	1	2	2016	2016-10-21	2016-10-28	7	47.5	55	1	1	2	3	1	1	1	0	1	1	1	0	0	0	0	0	0	0	0	0	0	0	0	0	0	0	0	0	0	0	0	0	8	8	0
361	1	3	1980	3	3	1	2	2014	2014-11-03	2014-11-14	11	47	53.3	1	1	2	3	1	1	1	0	1	1	1	0	0	0	0	0	0	0	0	0	0	0	0	0	0	0	0	0	0	0	0	1	8	8	0
152	1	6	1982	3	4	1	2	2016	2016-08-22	2016-10-20	59	55	59	1	1	1	1	1	1	1	0	1	1	1	0	0	0	0	0	0	0	0	0	0	0	0	0	0	0	0	0	0	0	0	1	4	4	1	0
75	1	9	1982	3		1	2	2016	2016-10-17																																					.
304	0	1	1981	3	4	1	2	2015	2015-10-07	2015-10-14	7	52	84	1	1	1	1	0	0	0	0	1	0	1	1	0	0	0	0	0	0	0	0	0	0	0	0	0	0	0	1	1	0	0	1	1	1	0
72	0	9	1982	3	3	1	2	2016	2016-10-31	2016-11-08	8	73	78	1	1	1	1	1	1	1	0	1	1	1	0	0	0	0	0	0	0	0	0	0	0	0	0	0	0	0	0	0	0	0	2	8	8	0
461	1	7	1981	3		1	2	2015	2015-10-14																																					.
67	0	5	1982	3		1	2	2016	2016-11-30																																					.
524	1	5	1981	3	3	1	2	2015	2015-02-10	2015-02-23	13	50	62	1	1	1	1	1	1	1	0	1	1	1	0	0	0	0	0	0	0	0	0	0	0	0	0	0	0	0	0	0	0	0	0	8	8	0
200	0	5	1980	3	4	1	2	2014	2014-10-30	2014-11-04	5			1	1	1	1	1	1	1	0	1	1	1	0	0	0	0	0	0	0	0	0	0	0	0	0	0	0	0	0	0	0	0	1	7	7	0
218	1	5	1982	3	1	1	2	2016	2016-01-11	2016-02-10	30	56	64	1	1	1	1	1	1	1	0	1	1	1	0	0	0	0	0	0	0	0	0	0	0	0	0	0	0	0	0	0	0	0	0	1	1	1	0
444	1	2	1981	3	4	1	2	2015	2015-06-26	2015-07-08	12	53	68.8	1	1	2	3	1	1	1	0	1	1	1	0	0	0	0	0	0	0	0	0	0	0	0	0	0	0	0	0	0	0	0	2	8	8	0
450	1	2	1981	3		1	2	2015	2015-12-17																																					.
84	1	3	1980	3		1	2	2014	2014-02-03																																					.
2	0	5	1980	3		1	2	2015	2015-09-15																																					.
115	1	6	1980	3	5	1	2	2015	2015-07-06	2015-07-16	10	64	62.2	1	2	2	3	1	1	1	0	1	1	1	0	0	0	0	0	0	0	0	0	0	0	0	0	0	0	0	0	0	0	0	1	8	8	0
13	1	5	1981	3		1	2	2016	2016-04-19																																					.
76	1	9	1981	3	5	1	2	2016	2016-09-11	2016-11-11	61	55		1	1	2	3	1	1	1	0	1	1	1	0	0	0	0	0	0	0	0	0	0	0	0	0	0	0	0	0	0	0	0	2	0	0	0
86	1	3	1979	3	1	1	2	2014	2014-04-22	2014-06-09	48	55		1	1	2	3	1	1	1	0	1	1	1	0	0	0	0	0	0	0	0	0	0	0	0	0	0	0	0	0	0	0	0	0	8	8	0
285	1	1	1979	3	3	1	2	2014	2014-10-10	2014-10-21	11	47	51.4	1	1	2	3	1	1	1	0	1	1	1	0	0	0	0	0	0	0	0	0	0	0	0	0	0	0	0	0	0	0	0	0	11	11	0
491	1	8	1980	3		1	2	2015	2015-12-29																																					.
166	1	4	1981	3		1	2	2016	2016-03-04																																					.
334	1	1	1980	3		1	2	2015	2015-11-12																																					.
169	1	4	1981	3	3	1	2	2016	2016-07-29	2016-09-06	39	52	61	1	1	2	3	1	0	1	0	1	1	1	1	0	0	0	0	0	0	0	0	0	0	0	0	0	0	0	0	0	0	0	0	1	1	0
117	0	6	1980	3		1	2	2015	2015-07-29																																					.
220	1	5	1981	3	5	1	2	2016	2016-02-01	2016-02-10	9		60	1	1	2	3	1	1	1	0	1	1	1	0	0	0	0	0	0	0	0	0	0	0	0	0	0	0	0	0	0	0	0	0	0	0	0
249	1	5	1979	3		1	2	2014	2014-10-17																																					.
279	1	5	1981	3	3	1	2	2016	2016-11-03	2016-12-20	47	54		1	2	2	3	1	1	1	0	1	1	1	0	0	0	0	0	0	0	0	0	0	0	0	0	0	0	0	0	0	0	0		8	8	0
300	0	1	1980	3	4	1	2	2015	2015-09-04	2015-12-02	89	49.9	50	1	1	1	1	1	1	1	0	1	1	1	0	0	0	0	0	0	0	0	0	0	0	0	0	0	0	0	0	0	0	0	0	8	8	0
223	1	5	1981	3	3	1	2	2016	2016-04-08	2016-05-16	38	55	65.5	0	4	1	1	1	1	0	1	0	1	1	0	0	0	0	0	0	0	0	0	1	0	0	0	0	0	0	0	1	0	0	2	4	4	1	0
217	1	5	1980	3		1	2	2015	2015-11-25	2015-12-03	8	49	59	1	1	2	3	1	1	1	0	1	1	1	0	0	0	0	0	0	0	0	0	0	0	0	0	0	0	0	0	0	0	0	1	1	1	1	0
30	0	5	1981	3	4	1	2	2016	2016-08-30	2016-10-15	46	41	40	1	1	2	3	1	1	1	0	1	1	1	0	0	0	0	0	0	0	0	0	0	0	0	0	0	0	0	0	0	0	0	1	8	8	0
216	1	5	1980	3		1	2	2015	2015-10-16																																					.
511	1	10	1981	3	4	1	2	2016	2016-06-13	2016-08-17	65	49	63.4	1	1	2	3	1	1	1	0	1	1	1	0	0	0	0	0	0	0	0	0	0	0	0	0	0	1	0	0	0	0	0	1	4	4	1	0
254	0	5	1980	3		1	2	2015	2015-05-05																																					.
247	0	5	1979	3		1	2	2014	2014-07-03																																					.
369	1	3	1979	3	4	1	2	2015	2015-08-06	2015-09-08	33	55	59.3	1	2	1	1	1	1	1	0	1	1	1	0	0	0	0	0	0	0	0	0	0	0	0	0	0	0	0	0	0	0	0	0	8	8	0
107	1	6	1979	3	3	1	2	2015	2015-01-27	2015-02-04	8	46	69	1	1	1	1	1	1	1	0	1	1	1	0	0	0	0	0	0	0	0	0	0	0	0	0	0	0	0	0	0	0	0	0	9	9	0
529	1	5	1979	3	3	1	2	2015	2015-05-29	2015-06-14	16	57		1	2	2	3	1	1	1	0	1	1	1	0	0	0	0	0	0	0	0	0	0	0	0	0	0	0	0	0	0	0	0	2	8	8	0
212	1	5	1979	3		1	2	2015	2015-09-16																																					.
448	1	2	1979	3		1	2	2015	2015-10-06																																					.
366	1	3	1979	3	4	1	2	2015	2015-02-25	.		48		1	2	2	3	0	0	0	0	0	0	0	0	0	0	0	0	0	0	0	0	0	0	0	0	0	0	0	0	0	0	0	2	8	8	0
164	1	4	1980	3		1	2	2016	2016-02-01																																					.
19	0	5	1980	3		1	2	2016	2016-07-19																																					.
317	0	1	1980	3		1	2	2016	2016-10-18																																					.
143	1	6	1980	3		1	2	2016	2016-07-06																																					.
244	0	5	1978	3		1	2	2014	2014-03-31																																					.
141	1	6	1980	3		1	2	2016	2016-06-10																																					.
79	1	9	1980	3	3	1	2	2016	2016-05-10	2016-05-19	9	36		1	1	1	1	1	1	1	0	1	1	1	0	0	0	0	0	0	0	0	0	0	0	0	0	0	0	0	0	0	0	0	2	1	1	1	0
315	0	1	1980	3	4	1	2	2016	2016-09-14	2016-09-30	16	50		1	1	2	3	1	1	1	0	1	1	1	0	0	0	0	0	0	0	0	0	0	0	0	0	0	0	0	0	0	0	0	2	8	8	0
541	1	5	1980	3	4	1	2	2016	2016-04-02	2016-01-12	-81	40	45	1	1	1	1	1	1	1	0	1	1	1	0	0	0	0	0	0	0	0	0	0	0	0	0	0	0	0	0	0	0	0	1	0	0	0
344	0	1	1980	3	4	1	2	2016	2016-06-02	2016-06-08	6	42		1	2	2	3	1	1	1	0	1	1	1	0	0	0	0	0	0	0	0	0	0	0	0	0	0	0	0	0	0	0	0	1	4	4	1	0
257	0	5	1978	3	4	1	2	2015	2015-07-31	2015-08-14	14	56	74	1	2	2	3	1	1	1	0	1	1	1	0	0	0	0	0	0	0	0	1	0	0	0	0	0	0	0	0	0	0	0	1	8	8	1	0
472	1	8	1978	3	4	1	2	2015	2015-11-12	2015-12-07	25	53	55	1	1	1	1	1	1	1	0	1	1	1	0	0	0	0	0	0	0	0	0	0	0	0	0	0	0	0	0	0	0	0	0	8	8	0
368	0	3	1978	3	4	1	2	2015	2015-07-20	2015-08-03	14	61	51.9	1	2	2	3	1	1	1	0	1	1	1	0	0	0	0	0	0	0	0	0	0	0	0	0	0	0	0	0	0	0	0	0	8	8	0
282	1	1	1977	3	4	1	2	2014	2014-09-17	2014-10-08	21	74	73	1	1	1	1	1	1	1	0	1	1	1	0	0	0	0	0	0	0	0	0	0	0	0	0	0	0	0	0	0	0	0	2	8	8	0
378	1	3	1978	3		1	2	2015	2015-09-30																																					.
106	0	6	1978	3		1	2	2015	2015-01-07																																					.
433	0	2	1978	3		1	2	2015	2015-01-28																																					.
384	0	3	1978	3	3	1	2	2015	2015-10-22	2015-11-04	13	50	59	1	1	2	3	1	1	1	0	1	1	1	0	0	0	0	0	0	0	0	0	0	0	0	0	0	0	0	0	0	0	0	0	8	8	0
78	1	9	1979	3	3	1	2	2016	2016-05-10	2016-05-24	14	52	59.6	1	1	1	1	1	1	0	0	1	1	1	0	0	0	0	0	0	0	0	1	0	0	0	0	0	0	0	0	0	0	0	2	1	1	1	0
439	1	2	1978	3		1	2	2015	2015-05-11																																					.
278	1	5	1979	3		1	2	2016	2016-11-01																																					.
518	0	5	1977	3		1	2	2014	2014-12-11																																					.
550	0	2	1978	3		1	2	2015	2015-01-26																																					.
35	1	5	1979	3		1	2	2016	2016-10-13																																					.
367	1	3	1978	3	3	1	2	2015	2015-03-20	2015-03-25	5	47		1	2	2	3	1	1	1	0	1	1	1	0	0	0	0	0	0	0	0	0	0	0	0	0	0	0	0	0	0	0	0	2	8	8	0
219	1	5	1979	3	1	1	2	2016	2016-01-29	2016-02-02	4	56	66	1	1	1	1	1	1	1	0	1	1	1	0	0	0	0	0	0	0	0	0	0	0	0	0	0	0	0	0	0	0	0	0	1	1	1	0
484	1	8	1978	3	4	1	2	2016	2016-08-17	2016-08-23	6			1	2	2	3	1	0	0	0	1	1	1	0	0	0	0	0	0	0	0	0	0	1	0	0	0	0	0	0	1	0	0	2	8	8	0
162	1	4	1978	3	3	1	2	2016	2016-01-06	2016-01-25	19	51	50	1	1	2	3	1	1	1	0	1	1	1	0	0	0	0	0	0	0	0	0	0	0	0	0	0	0	0	0	0	0	0	1	2	2	1	0
402	1	3	1978	3	3	1	2	2016	2016-03-17	2016-03-24	7	46	58	1	1	1	1	1	1	1	0	1	1	1	0	0	0	0	0	0	0	0	0	0	0	0	0	0	0	0	0	0	0	0	2	1	1	1	0
85	0	3	1976	3		1	2	2014	2014-03-03																																					.
506	1	10	1977	3	4	1	2	2015	2015-07-09	2015-09-15	68	60		1	2	1	1	1	1	1	0	1	1	1	0	0	0	0	0	0	0	0	0	0	0	0	0	0	0	0	0	0	0	0	2	8	8	0
310	1	1	1977	3		1	2	2015	2015-12-30																																					.
343	1	1	1978	3	4	1	2	2016	2016-05-26	2016-06-09	14	43		1	1	1	1	1	1	1	0	1	1	1	0	0	0	0	0	0	0	0	0	0	0	0	0	0	0	0	0	0	0	0	0	1	1	0
356	1	3	1976	3		1	2	2014	2014-09-05																																					.
508	1	10	1978	3		1	2	2016	2016-01-29																																					.
172	1	4	1978	3	3	1	2	2016	2016-09-14	2017-03-10	177	60		1	1	2	3	1	1	1	0	0	1	1	0	0	0	0	0	0	0	0	0	0	0	0	0	0	1	0	0	0	0	0	2	8	8	0
238	0	5	1976	3		1	2	2014	2014-02-26																																					.
473	1	8	1977	3		1	2	2015	2015-11-25																																					.
336	0	1	1977	3	3	1	2	2015	2015-12-10	2016-03-08	89	63	79	1	2	2	3	1	0	1	0	1	1	1	0	0	0	0	0	0	0	0	1	0	0	0	0	0	0	0	0	0	0	0	2	8	8	0
269	1	5	1978	3		1	2	2016	2016-07-26																																					.
22	1	5	1978	3		1	2	2016	2016-07-26																																					.
205	0	5	1977	3	3	1	2	2015	2015-05-21	2015-05-25	4	60	71	1	1	2	3	1	1	1	0	1	1	1	0	0	0	0	0	0	0	0	0	0	0	0	0	0	0	0	0	0	0	0	1	8	8	0
318	0	1	1978	3		1	2	2016	2016-10-25																																					.
273	1	5	1978	3		1	2	2016	2016-09-05	2016-09-30	25	59	67	0	4	2	3	1	1	1	0	1	1	1	0	0	0	0	0	0	0	0	0	0	0	0	0	0	0	0	0	0	0	0	0	8	8	0
71	0	9	1977	3		1	2	2016	2016-09-17																																					.
88	0	3	1975	3		1	2	2014	2014-05-12																																					.
467	0	8	1976	3	3	1	2	2015	2015-02-18	2015-03-14	24			0	4	2	3	1	1	1	0	1	1	1	0	0	0	0	0	0	0	0	0	0	0	0	0	0	0	0	0	0	0	0	2	8	8	0
10	1	5	1977	3		1	2	2016	2016-02-03																																					.
519	1	5	1975	3	3	1	2	2014	2014-11-27	2014-12-23	26	44	59	1	1	1	1	1	1	1	0	1	1	1	0	0	0	0	0	0	0	0	0	0	0	0	0	0	0	0	0	0	0	0	1	8	8	0
316	1	1	1977	3	3	1	2	2016	2016-09-26	2016-10-07	11	48.5		1	1	1	1	1	1	1	0	1	1	1	0	0	0	0	0	0	0	0	0	0	0	0	0	0	0	0	0	0	0	0	0	8	8	0
248	0	5	1975	3		1	2	2014	2014-07-31																																					.
255	1	5	1976	3	3	1	2	2015	2015-06-15	2015-06-18	3	44.5	47.8	0	4	1	1	1	1	1	0	1	1	1	0	0	0	0	0	0	0	0	0	0	0	0	0	0	0	0	0	0	0	0	2	8	8	0
60	0	5	1977	3		1	2	2016	2016-09-29																																					.
43	1	5	1977	3		1	2	2016	2016-12-13																																					.
290	0	1	1975	3		1	2	2014	2014-12-22																																					.
423	1	3	1977	3	3	1	2	2016	2016-12-14	2016-12-19	5	61	58.6	1	2	2	3	1	1	1	0	1	1	1	0	0	0	0	0	0	0	0	0	0	0	0	0	0	0	0	0	0	0	0	2	4	4	0
155	0	6	1977	3	4	1	2	2016	2016-10-31	2016-11-14	14	53	70.4	1	1	2	3	1	1	1	0	1	1	1	0	0	0	0	0	0	0	0	0	0	0	0	0	0	0	0	0	0	0	0	1	8	8	0
165	0	4	1977	3		1	2	2016	2016-02-08																																					.
73	0	9	1976	3	4	1	2	2016	2016-10-31	2016-11-16	16	71	68.7	1	2	2	3	1	1	1	0	1	1	1	0	0	0	0	0	0	0	0	0	0	0	0	0	0	0	0	0	0	0	0	2	1	1	1	0
497	1	8	1976	3	4	1	2	2016	2016-08-15	2016-08-26	11	49	53	1	1	1	1	1	1	1	0	1	1	1	0	0	0	0	0	0	0	0	0	0	0	0	0	0	0	0	0	0	0	0	0	8	8	0
267	1	5	1976	3	4	1	2	2016	2016-02-24	2016-03-09	14	49		1	1	1	1	1	1	1	1	1	1	1	0	0	0	0	0	0	0	0	0	0	0	0	0	0	0	0	0	0	0	0	2	1	1	1	0
145	0	6	1976	3		1	2	2016	2016-07-13																																					.
173	0	4	1976	3		1	2	2016	2016-11-01																																					.
375	1	3	1975	3	4	1	2	2015	2015-09-15	2015-09-25	10	42	61	1	1	1	1	1	1	1	0	1	1	1	0	0	0	0	0	0	0	0	0	0	0	0	0	0	0	0	0	0	0	0	2	8	8	1	0
171	0	4	1976	3	4	1	2	2016	2016-08-11	2016-08-26	15	49	65	1	1	2	3	1	1	1	0	0	1	1	0	0	0	0	0	0	0	0	0	0	0	0	0	0	1	0	0	0	0	0	0	8	8	0
288	0	1	1974	3	4	1	2	2014	2014-11-11	2014-11-29	18	75		1	2	2	3	1	1	1	0	1	1	1	0	0	0	0	0	0	0	0	0	0	0	0	0	0	0	0	0	0	0	0		.		0
182	0	4	1975	3	4	1	2	2015	2015-04-24	2015-05-18	24	49		1	1	2	3	1	1	1	0	1	1	1	0	0	0	0	0	0	0	0	0	0	0	0	0	0	0	0	0	0	0	0	0	8	8	0
199	1	5	1974	3		1	2	2014	2014-12-11																																					.
203	1	5	1975	3	5	1	2	2015	2015-04-15	.				1	1	2	3	0	0	0	0	0	0	0	0	0	0	0	0	0	0	0	0	0	0	0	0	0	0	0	0	0	0	0	2	8	8	0
221	1	5	1975	4	4	1	2	2016	2016-02-11	2016-02-22	11	49	62	1	1	2	3	1	1	1	0	1	1	1	0	0	0	0	0	0	0	0	0	0	0	0	0	0	0	0	0	0	0	0	0	8	8	0
61	1	5	1975	4		1	2	2016	2016-10-25																																					.
350	0	1	1975	4	4	1	2	2016	2016-10-10	2016-10-28	18	79	71	1	1	2	3	1	1	1	0	1	1	1	1	0	0	0	0	0	0	0	0	0	0	0	0	0	0	0	0	0	0	0	1	8	8	0
431	1	2	1974	4	3	1	2	2015	2015-01-08	2015-01-19	11	48	52.9	0	4	1	1	1	1	1	0	1	1	1	0	0	0	0	0	0	0	0	0	0	0	0	0	0	0	0	0	0	0	0	0	8	8	0
281	1	5	1975	4		1	2	2016	2016-11-30																																					.
57	0	5	1975	4	3	1	2	2016	2016-09-05	2017-03-28	204	42	54	1	1	1	1	1	0	0	1	0	1	1	0	0	0	0	0	0	0	0	0	0	0	0	0	0	0	0	1	1	0	0	1	4	4	1	1
309	1	1	1974	4		1	2	2015	2015-12-14																																					.
70	0	5	1975	4	1	1	2	2016	2016-12-23																																					.
131	1	6	1975	4	5	1	2	2016	2016-01-14	2016-01-21	7	67		1	1	1	1	1	1	1	0	1	1	1	0	0	0	0	0	0	0	0	0	0	0	0	0	0	0	0	0	0	0	0	1	7	7	1	0
102	1	6	1972	4	4	1	2	2014	2014-10-21	2014-10-29	8	45	49.8	0	4	1	1	1	1	1	0	1	1	1	0	0	0	0	0	0	0	0	0	0	0	0	0	0	0	0	0	0	0	0	0	8	8	0
455	0	2	1974	4		1	2	2016	2016-06-13																																					.
460	1	2	1974	4	4	1	2	2016	2016-09-21	2016-10-04	13	58	90	1	2	2	3	1	1	1	0	1	1	1	0	0	0	0	0	0	0	0	0	0	0	0	0	0	0	0	0	0	0	0	1	4	4	0
101	1	6	1972	4	4	1	2	2014	2014-09-30	2014-10-08	8	172		1	1	1	1	1	1	1	0	1	1	1	0	0	0	0	0	0	0	0	0	0	0	0	0	0	0	0	0	0	0	0	1	8	8	0
44	0	5	1974	4		1	2	2016	2016-12-22																																					.
126	1	6	1973	4	1	1	2	2015	2015-11-24	2015-12-02	8	42	69	1	2	2	3	1	1	1	0	1	1	1	0	0	0	0	0	0	0	0	0	0	0	0	0	0	0	0	0	0	0	0	2	8	8	0
192	0	4	1973	4	4	1	2	2015	2015-10-28	2015-04-11	-200	38	58	1	1	2	3	1	1	1	0	1	1	1	0	0	0	0	0	0	0	0	0	0	0	0	0	0	0	0	0	0	0	0	2	8	8	0
321	1	1	1973	4	3	1	2	2015	2015-05-05	2015-06-18	44	53		0	4	2	3	1	1	1	0	1	1	1	0	0	0	0	0	0	0	0	0	0	0	0	0	0	0	0	0	0	0	0	2	8	8	0
25	1	5	1974	4		1	2	2016	2016-08-08																																					.
224	1	5	1974	4		1	2	2016	2016-04-12																																					.
270	1	5	1973	4	3	1	2	2016	2016-08-03	2016-08-10	7	49.5	52	1	1	2	3	1	1	1	0	1	1	1	0	0	0	0	0	0	0	0	0	0	0	0	0	0	0	0	0	0	0	0	2	1	1	1	0
82	1	3	1971	4	1	1	2	2014	2014-01-03	2014-01-13	10	56	56.4	1	1	1	1	1	1	1	0	1	1	1	0	0	0	0	0	0	0	0	0	0	0	0	0	0	0	0	0	0	0	0	2	8	8	0
396	0	3	1973	4	3	1	2	2016	2016-01-08	2016-01-20	12			1	1	2	3	1	1	1	0	1	1	1	0	0	0	0	0	0	0	0	0	0	0	0	0	0	0	0	0	0	0	0	2	1	1	1	0
327	0	1	1972	4	5	1	2	2015	2015-08-06	2015-08-20	14	53		1	1	2	3	1	1	1	0	1	1	1	0	0	0	0	0	0	0	0	0	0	0	0	0	0	0	0	0	0	0	0	2	8	8	0
379	0	3	1972	4	3	1	2	2015	2015-10-05	2015-10-13	8	46		1	1	2	3	1	0	1	0	0	1	1	0	0	0	0	0	0	0	0	0	0	1	0	0	0	1	0	0	0	0	0	1	8	8	0
301	0	1	1972	4		1	2	2015	2015-09-10																																					.
297	0	1	1972	4	3	1	2	2015	2015-07-22	2015-08-05	14	70	78	1	1	2	3	1	1	1	0	1	1	1	0	0	0	0	0	0	0	0	0	0	0	0	0	0	0	0	0	0	0	0	2	8	8	0
210	1	5	1972	4	4	1	2	2015	2015-09-08	2015-09-15	7			1	1	2	3	1	1	1	0	1	1	1	0	0	0	0	0	0	0	0	0	0	0	0	0	0	0	0	0	0	0	0	2	8	8	0
557	0	2	1973	4		1	2	2016	2016-03-03																																					.
376	0	3	1972	4		1	2	2015	2015-09-25																																					.
410	1	3	1973	4		1	2	2016	2016-08-23																																					.
92	1	3	1971	4		1	2	2014	2014-07-11	2014-07-14	3	42	67	1	1	2	3	1	1	1	0	1	1	1	0	0	0	0	0	0	0	0	0	0	0	0	0	0	0	0	0	0	0	0	2	8	8	0
47	0	5	1971	4	3	1	2	2014	2014-10-03	2014-10-07	4	77	68.5	1	1	2	3	1	1	1	0	1	1	1	0	0	0	0	0	0	0	0	0	0	0	0	0	0	0	0	0	0	0	0	2	8	8	0
274	1	5	1973	4		1	2	2016	2016-09-06																																					.
12	0	5	1973	4	5	1	2	2016	2016-04-04	2016-04-22	18	46	50	1	1	1	1	1	1	1	0	1	1	1	0	0	0	0	0	0	0	0	0	0	0	0	0	0	0	0	0	0	0	0	2	1	1	1	0
234	1	5	1972	4	3	1	2	2016	2016-11-22	2016-12-03	11	56	70	1	2	2	3	1	1	1	0	1	1	1	0	0	0	0	0	0	0	0	1	0	0	0	0	0	0	0	0	0	0	0	2	1	1	1	0
501	0	10	1972	4		1	2	2016	2016-09-21																																					.
305	1	1	1971	4		1	2	2015	2015-10-09																																					.
119	0	6	1971	4	3	1	2	2015	2015-09-30	2015-10-09	9	41	50	1	2	1	1	1	1	1	0	1	1	1	0	0	0	0	0	0	0	0	0	0	0	0	0	0	0	0	0	0	0	0	0	8	8	0
404	1	3	1972	4		1	2	2016	2016-04-01																																					.
420	1	3	1972	4	4	1	2	2016	2016-11-24	2016-12-02	8	50	49	1	1	2	3	1	1	1	0	1	1	1	0	0	0	0	0	0	0	0	0	0	0	0	0	0	0	0	0	0	0	0	1	4	4	1	0
296	0	1	1971	4	4	1	2	2015	2015-05-28	2015-06-14	17	50	60	1	1	3	3	1	1	1	0	1	1	1	0	0	0	0	0	0	0	0	0	0	0	0	0	0	0	0	0	0	0	0	1	8	8	0
425	1	2	1970	4	1	1	2	2014	2014-01-14	2014-01-21	7	45		1	1	1	1	1	0	1	0	1	0	1	0	0	0	0	0	0	0	0	0	0	1	0	0	0	0	0	0	0	0	0	2	8	8	0
56	1	5	1971	4	4	1	2	2016	2016-08-30																																					8	8
426	0	2	1969	4	3	1	2	2014	2014-09-08	2014-09-09	13	69		1	1	2	3	1	1	1	0	1	1	1	0	0	0	0	0	0	0	0	0	0	0	0	0	0	0	0	0	0	0	0	2	10	10	0
483	1	8	1971	4		1	2	2016	2016-08-17																																					.
38	1	5	1971	4		1	2	2016	2016-10-31																																					.
207	1	5	1970	4		1	2	2015	2015-07-28																																					.
114	1	6	1970	4	3	1	2	2015	2015-07-03	2015-07-08	5	47	54.8	1	1	1	1	1	1	1	0	1	1	1	0	0	0	0	0	0	0	0	0	0	0	0	0	0	0	0	0	0	0	0	2	8	8	0
146	1	6	1971	4	3	1	2	2016	2016-07-13	2016-08-04	22	64	63.4	1	1	2	3	1	1	1	0	1	1	1	0	0	0	0	0	0	0	0	0	0	0	0	0	0	0	0	0	0	0	0	1	4	4	1	1
419	1	3	1971	4		1	2	2016	2016-11-04																																					.
130	1	6	1971	4		1	2	2016	2016-01-12																																					.
470	1	8	1970	4	5	1	2	2015	2015-08-25	.		56		1	1	2	3	1	1	1	0	1	1	1	0	0	0	0	0	0	0	0	0	0	0	0	0	0	0	0	0	0	0	0	2	8	8	0
385	1	3	1970	4	1	1	2	2015	2015-10-22	2015-11-04	13	39	50	1	2	1	1	1	1	1	0	1	1	1	0	0	0	0	0	0	0	0	0	0	0	0	0	0	0	0	0	0	0	0	2	8	8	0
393	0	3	1970	4	4	1	2	2015	2015-12-29	2016-01-07	9	68	50.8	1	1	2	3	1	1	1	0	1	1	1	0	0	0	0	0	0	0	0	0	0	0	0	0	0	0	0	0	0	0	0	1	4	4	0
313	1	1	1970	4	1	1	2	2016	2016-08-18	2016-08-26	8	54	55	1	1	1	1	1	1	1	0	1	1	1	0	0	0	0	0	0	0	0	0	0	0	0	0	0	0	0	0	0	0	0	1	4	4	1	0
83	1	3	1968	4	1	1	2	2014	2014-01-28	2014-02-05	8	62	65.3	0	4	1	1	1	1	1	0	1	1	1	0	0	0	0	0	0	0	0	0	0	0	0	0	0	0	0	0	0	0	0	1	8	8	0
185	1	4	1969	4		1	2	2015	2015-07-20																																					.
46	1	5	1968	4	1	1	2	2014	2014-04-03	2015-01-27	299	49	46	1	1	1	4	1	0	1	0	1	1	1	0	0	0	0	0	0	0	0	0	0	0	0	0	0	0	0	0	0	0	0	2	8	8	0
93	0	3	1968	4		1	2	2014	2014-07-14	2014-07-21	7	66	72.8	1	1	2	3	1	1	1	0	1	1	1	0	0	0	0	0	0	0	0	0	0	0	0	0	0	0	0	0	0	0	0	2	8	8	0
202	0	5	1969	4		1	2	2015	2015-03-03																																					.
154	1	6	1970	4		1	2	2016	2016-10-17																																					.
215	0	5	1969	4		1	2	2015	2015-10-13																																					.
320	1	1	1970	4	3	1	2	2016	2016-12-27	2016-12-28	1	88	94	1	1	2	3	1	1	1	0	1	1	1	1	0	0	0	0	0	0	0	0	0	0	0	0	0	0	0	0	1	0	0	1	4	4	1	0
395	1	3	1969	4	3	1	2	2016	2016-01-07	2016-01-25	18	50	50.7	1	1	2	3	1	1	1	0	1	1	1	0	0	0	0	0	0	0	0	0	0	0	0	0	0	0	0	0	0	0	0	2	1	1	1	0
331	1	1	1968	4	1	1	2	2015	2015-10-29	2015-12-15	47	48	61.7	1	1	1	1	1	1	1	0	1	1	1	0	0	0	0	0	0	0	0	0	0	0	0	0	0	0	0	0	0	0	0	1	4	4	1	0
36	1	5	1969	4		1	2	2016	2016-10-13																																					.
3	1	5	1967	4		1	2	2015	2015-09-16																																					.
228	0	5	1968	4	3	1	2	2016	2016-06-24	2016-07-09	15	53	67	1	2	2	3	1	1	1	0	1	1	1	0	0	0	0	0	0	0	0	0	0	0	0	0	0	0	0	0	0	0	0	1	8	8	0
544	0	5	1968	4	4	1	2	2016	2016-09-09	2016-09-29	20	57	52	1	1	2	3	1	1	1	0	1	1	1	0	0	0	0	0	0	0	0	0	0	0	0	0	0	0	0	0	0	0	0	1	4	4	0
105	1	6	1966	4	4	1	2	2014	2014-12-16	2014-12-23	7	56	68.5	1	2	2	3	1	1	1	0	1	1	1	0	0	0	0	0	0	0	0	0	0	0	0	0	0	0	0	0	0	0	0	0	8	8	0
416	0	3	1968	4		1	2	2016	2016-10-13																																					.
181	1	4	1967	4		1	2	2015	2015-04-02																																					.
499	1	10	1968	4		1	2	2016	2016-06-07	2016-06-28	21	59	58.5	1	1	2	3	1	1	1	0	1	1	1	0	0	0	0	0	0	0	0	0	0	0	0	0	0	0	0	0	0	0	0	1	4	4	1	0
256	1	5	1967	4		1	2	2015	2015-07-29																																					.
31	0	5	1968	4		1	2	2016	2016-09-05																																					.
428	1	2	1966	4	1	1	2	2014	2014-11-12	2014-11-22	10	48	44.4	1	1	1	1	1	1	1	0	1	1	1	0	0	0	0	0	0	0	0	0	0	0	0	0	0	0	0	0	0	0	0	1	8	8	0
89	0	3	1965	4	4	1	2	2014	2014-05-16	2014-05-20	4	66		1	1	2	3	1	1	1	0	0	1	1	0	0	0	0	0	0	0	0	0	0	0	0	0	0	1	0	0	0	0	0	1	8	8	0
242	1	5	1965	4	4	1	2	2014	2014-03-13	2014-03-17	4		75	1	1	1	1	1	1	1	0	1	1	1	0	0	0	0	0	0	0	0	0	1	0	0	0	0	0	0	0	0	0	0	2	8	8	0
48	0	5	1965	4	3	1	2	2014	2014-10-08	2014-11-19	42	59	73	1	1	1	1	1	1	1	0	1	1	1	0	0	0	0	0	0	0	0	0	0	0	0	0	0	0	0	0	0	0	0	2	8	8	0
49	1	5	1965	4	1	1	2	2014	2014-12-04	2014-12-14	10			1	2	2	3	1	1	1	0	1	1	1	0	0	0	0	0	0	0	0	0	0	0	0	0	0	0	0	0	0	0	0	0	8	8	0
113	1	6	1965	4	1	1	2	2015	2015-07-01	2015-07-07	6			1	1	1	1	1	1	1	0	1	1	1	0	0	0	0	0	0	0	0	0	0	0	0	0	0	0	0	0	0	0	0	2	8	8	0
348	1	1	1966	4		1	2	2016	2016-09-16																																					.
372	0	3	1965	4		1	2	2015	2015-08-14																																					.
284	1	1	1964	4		1	2	2014	2014-10-09																																					.
175	1	4	1964	4		1	2	2014	2014-09-26																																					.
540	1	5	1966	4	3	1	2	2016	2016-01-20	2016-01-25	5	51	50	1	1	2	3	1	1	1	0	1	1	1	0	0	0	0	0	0	0	0	0	0	0	0	0	0	0	0	0	0	0	0	2	2	2	1	0
159	1	6	1966	4	5	1	2	2016	2016-11-15	2016-11-21	6	51	54.3	1	1	2	3	1	1	1	0	1	1	1	0	0	0	0	0	0	0	0	0	0	0	0	0	0	0	0	0	0	0	0	1	8	8	0
201	0	5	1964	4	4	1	2	2014	2014-11-18	2015-01-13	56	77	83	1	1	1	1	1	1	1	0	1	1	1	0	0	0	0	0	0	0	0	0	0	0	0	0	0	0	0	0	0	0	0	0	4	4	0
214	1	5	1965	4		1	2	2015	2015-10-12																																					.
94	1	3	1965	4		1	2	2015	2015-01-03																																					.
55	1	5	1966	4	1	1	2	2016	2016-08-16																																					.
363	1	3	1964	4		1	2	2014	2014-11-10																																					.
449	1	2	1964	5	1	1	2	2015	2015-11-03	2015-11-18	15	62	61.9	1	2	1	1	1	1	1	0	1	1	1	0	0	0	0	0	0	0	0	0	0	0	0	0	0	0	0	0	0	0	0	0	8	8	0
230	1	5	1965	5	4	1	2	2016	2016-10-20	2016-11-08	19	52	53	1	1	2	3	1	1	1	0	1	1	1	0	0	0	0	0	0	0	0	0	0	0	0	0	0	0	0	0	0	0	0	1	8	8	0
18	1	5	1965	5		1	2	2016	2016-07-15																																					.
418	1	3	1965	5	3	1	2	2016	2016-10-31	2016-11-14	14	55	67.6	1	2	2	3	1	1	1	0	1	1	1	0	0	0	0	0	0	0	0	0	0	0	0	0	0	0	0	0	0	0	0	0	8	8	0
167	1	4	1965	5		1	2	2016	2016-07-05																																					.
415	0	3	1965	5	1	1	2	2016	2016-10-14	2016-10-28	14	61	69	0	4	2	3	1	0	1	0	1	1	1	0	0	0	0	0	0	0	0	0	0	1	0	0	0	0	0	0	0	0	0	0	8	8	0
69	0	5	1964	5	1	1	2	2016	2016-12-08	2017-02-14	68	70	74	1	1	1	1	1	1	1	1	0	1	1	0	0	0	0	0	0	0	0	0	0	0	0	0	0	0	0	1	0	0	0	0	4	4	1	1
184	1	4	1963	5		1	2	2015	2015-07-07																																					.
429	1	2	1962	5		1	2	2014	2014-12-29																																					.
292	1	1	1962	5	1	1	2	2014	2014-12-29	.		65		1	1	1	1	1	1	1	0	1	1	1	0	0	0	0	0	0	0	0	0	0	0	0	0	0	0	0	0	0	0	0	1	8	8	0
194	1	4	1962	5		1	2	2015	2015-11-17																																					.
197	1	4	1962	5	1	1	2	2015	2015-12-03	2015-12-31	28	47		1	1	1	1	1	1	1	0	1	1	1	0	0	0	0	0	0	0	0	0	0	0	0	0	0	0	0	0	0	0	0	2	8	8	0
258	0	5	1962	5	3	1	2	2015	2015-08-12	2015-08-28	16	35		1	2	2	3	1	1	1	0	1	1	1	0	0	0	0	0	0	0	0	0	0	0	0	0	0	0	0	0	0	0	0	1	8	8	1	0
135	0	6	1963	5	3	1	2	2016	2016-02-15	2016-02-29	14	60	83.4	1	1	2	3	1	1	1	0	1	1	1	0	0	0	0	0	0	0	0	0	0	0	0	0	0	0	0	0	0	0	0	0	8	8	0
465	1	7	1963	5		1	2	2016	2016-12-13																																					.
170	1	4	1963	5	1	1	2	2016	2016-08-10	2016-08-26	16	70		0	4	2	3	1	1	1	0	0	1	1	0	0	0	0	0	0	0	0	0	0	0	0	0	0	1	0	0	0	0	0		8	8	0
374	1	3	1962	5		1	2	2015	2015-09-15																																					.
59	1	5	1963	5	5	1	2	2016	2016-09-29	2016-10-20	21	47	43	1	1	1	1	1	1	1	0	1	1	1	0	0	0	0	0	0	0	0	0	0	0	0	0	0	0	0	0	0	0	0	0	4	4	1	0
442	1	2	1962	5	1	1	2	2015	2015-06-19	2015-07-16	27	72		0	4	2	3	1	1	1	0	1	1	1	0	0	0	0	0	0	0	0	0	0	0	0	0	0	0	0	0	0	0	0	2	8	8	0
503	1	10	1962	5	4	1	2	2015	2015-06-24	2015-07-16	22	69		1	2	2	3	1	1	1	0	1	1	1	0	0	0	0	0	0	0	0	0	0	0	0	0	0	0	0	0	0	0	0	2	8	8	0
151	1	6	1963	5	5	1	2	2016	2016-08-16	2016-08-26	10	57	67.3	1	1	2	3	1	1	1	0	1	1	1	0	0	0	0	0	0	0	0	0	0	0	0	0	0	0	0	0	0	0	0	0	8	8	0
174	1	4	1961	5	3	1	2	2014	2014-09-12	2014-09-16	4	45		1	1	1	1	1	1	1	0	1	1	1	0	0	0	0	0	0	0	0	0	0	0	0	0	0	0	0	0	0	0	0	2	8	8	0
528	1	5	1962	5	1	1	2	2015	2015-09-15	2015-07-16	-61	47	46	1	1	1	1	1	1	1	0	1	1	1	0	0	0	0	0	0	0	0	0	0	0	0	0	0	0	0	0	0	0	0	0	8	8	0
225	1	5	1963	5	3	1	2	2016	2016-05-31	2016-06-13	13	50	50	1	1	1	1	0	0	1	0	0	1	1	1	0	0	1	0	0	0	0	0	0	0	0	0	0	0	0	0	1	0	0	0	4	4	1	0
90	1	3	1960	5	3	1	2	2014	2014-05-19	2014-05-28	9	49	46.5	1	1	1	1	1	1	1	0	1	1	1	0	0	0	0	0	0	0	0	0	0	0	0	0	0	0	0	0	0	0	0	0	8	8	0
547	1	2	1962	5		1	2	2016																																						.
559	1	2	1962	5		1	2	2016	2016-07-28																																					.
125	1	6	1961	5	1	1	2	2015	2015-11-18	2015-11-26	8	53	50	1	2	1	1	1	1	1	0	1	1	1	0	0	0	0	0	0	0	0	0	0	0	0	0	0	0	0	0	0	0	0	2	8	8	0
295	0	1	1961	5	4	1	2	2015	2015-05-08	2015-05-13	5	51.5		1	1	1	1	1	1	1	0	1	1	1	0	0	0	0	0	0	0	0	0	0	0	0	0	0	0	0	0	0	0	0	2	8	8	0
357	1	3	1960	5	1	1	2	2014	2014-09-22	2014-09-29	7	54	62.2	0	4	2	3	1	1	1	0	1	1	1	0	0	0	0	0	0	0	0	0	0	0	0	0	0	0	0	0	0	0	0	2	8	8	0
530	0	5	1961	5		1	2	2015	2015-04-06																																					.
243	0	5	1960	5	4	1	2	2014	2014-03-13	2014-10-14	215	63	63	1	1	2	3	1	1	1	0	1		1	0	0	0	0	0	0	0	0	0	0	0	0	0	0	0	0	0	0	0	0	2	8	8	0
329	1	1	1960	5	3	1	2	2015	2015-08-27	2015-09-08	12	45	56	1	1	2	3	1	1	1	0	1	1	1	0	0	0	0	0	0	0	0	0	0	0	0	0	0	0	0	0	0	0	0	2	8	8	0
98	0	3	1960	5	4	1	2	2015	2015-03-03	2015-03-20	17	63		0	4	1	1	1	1	1	0	1	1	1	0	0	0	0	0	0	0	0	0	0	0	0	0	0	0	0	0	0	0	0	0	8	8	0
28	1	5	1961	5	4	1	2	2016	2016-08-15	2016-08-18	3	39	30	0	4	1	1	1	0	1	0	0	1	1	1	0	0	0	0	0	0	0	0	0	0	0	0	0	1	0	0	0	0	0	1	4	4	1	0
50	1	5	1959	5	1	1	2	2014	2014-12-10																																					.
437	0	2	1960	5	1	1	2	2015	2015-03-03	2015-03-11	8	47.3		1	1	2	3	1	1	1	0	1	1	1	0	0	0	0	0	0	0	0	0	0	0	0	0	0	0	0	0	0	0	0	2	8	8	0
63	1	5	1961	5	1	1	2	2016	2016-11-07	2016-07-12	-118	68	59	1	1	1	1	1	0	1	1	1	1	1	0	0	0	0	0	0	0	0	0	0	0	0	0	0	0	0	1	1	0	0	1	11	11	1	0
520	0	5	1959	5		1	2	2014	2014-12-17																																					.
148	0	6	1960	5		1	2	2016	2016-07-18																																					.
391	0	3	1959	5	4	1	2	2015	2015-12-11	2015-12-22	11	56		1	1	2	3	1	1	1	0	1	1	1	0	0	0	0	0	0	0	0	0	0	0	0	0	0	0	0	0	0	0	0	0	4	4	1	0
66	0	5	1960	5		1	2	2016	2016-11-22																																					.
380	1	3	1959	5	1	1	2	2015	2015-10-06	2015-10-15	9	57.9		1	1	2	3	1	0	1	0	0	1	1	0	0	0	0	0	0	0	0	0	0	1	0	0	0	1	0	0	0	0	0	0	1	1	0
493	0	8	1960	5	5	1	2	2016	2016-02-09	2016-02-16	7	59	62	1	1	2	3	1	1	1	0	1	1	1	0	0	0	0	0	0	0	0	0	0	0	0	0	0	0	0	0	0	0	0	2	8	8	0
280	1	5	1960	5	4	1	2	2016	2016-11-22	.				0	4	2	3	0	0	0	0	0	0	0	0	0	0	0	0	0	0	0	0	0	0	0	0	0	0	0	0	0	0	0	2	8	8	0
149	1	6	1960	5		1	2	2016	2016-07-27																																					.
333	1	1	1959	5		1	2	2015	2015-11-05																																					.
17	0	5	1960	5		1	2	2016	2016-07-12																																					.
275	1	5	1960	5	1	1	2	2016	2016-09-06	2016-10-03	27	74.4	87	1	1	2	3	1	1	1	0	1	1	1	0	0	0	0	0	0	0	0	0	0	0	0	0	0	0	0	0	0	0	0	1	1	1	1	0
411	1	3	1960	5	1	1	2	2016	2016-09-13	2016-09-26	13	56	60.4	1	1	1	1	1	0	1	0	0	1	1	1	0	0	0	0	0	0	0	0	0	0	0	0	0	1	0	0	0	0	0	0	8	8	1
266	1	5	1960	5	3	1	2	2016	2016-02-02	2016-02-21	19	37	49	1	1	2	3	1	1	1	1	0	1	1	0	0	0	0	0	0	0	0	0	0	0	0	0	0	0	0	0	1	0	0	2	8	8	0
505	1	10	1958	5	3	1	2	2015	2015-07-13	2015-02-27	229	50		1	1	1	1	1	0	0	1	1	1	1	0	0	0	0	0	0	0	0	0	0	0	0	0	0	0	0	1	1	0	0	2	8	8	0
349	1	1	1959	5		1	2	2016	2016-09-28	2016-10-20	22	94	105	0	4	2	3	1	1	1	0	1	1	1	0	0	0	0	0	0	0	0	0	0	0	0	0	0	0	0	0	0	0	0	1	4	4	1	0
475	1	8	1959	5		1	2	2016	2016-02-03																																					.
435	1	2	1958	5	1	1	2	2015	2015-02-12	2015-03-04	20	51		0	4	2	3	1	1	1	0	1	1	1	0	0	0	0	0	0	0	0	0	0	0	0	0	0	0	0	0	0	0	0	2	8	8	0
409	1	3	1958	5	4	1	2	2016	2016-08-18	2016-09-01	14	40	42.4	0	4	2	3	1	0	1	0	1	1	1	0	0	0	0	0	0	0	0	0	0	1	0	0	0	0	0	0	0	0	0	1	4	4	0
189	1	4	1957	5	4	1	2	2015	2015-10-09	2015-10-22	13	62		0	4	2	3	1	1	1	0	1	1	1	0	0	0	0	0	0	0	0	0	0	0	0	0	0	0	0	0	0	0	0	2	8	8	0
476	1	8	1958	5	1	1	2	2016	2016-08-05	2016-08-15	10	55	60	1	1	1	2	1	1	1	0	1	1	1	0	0	0	0	0	0	0	0	0	0	0	0	0	0	0	0	0	0	0	0	0	1	1	1	0
23	1	5	1958	5		1	2	2016	2016-07-28																																					.
407	1	3	1958	5		1	2	2016	2016-06-29																																					.
452	1	2	1958	5		1	2	2016	2016-04-14																																					.
481	1	8	1958	5	1	1	2	2016	2016-08-17	2016-08-26	9	48		0	4	2	3	1	1	1	0	1	1	1	0	0	0	0	0	0	0	0	0	0	0	0	0	0	0	0	0	0	0	0	2	0	0
370	1	3	1956	5		1	2	2015	2015-08-10																																					.
233	1	5	1957	5	1	1	2	2016	2016-11-15	2016-11-25	10	46		1	1	2	3	1	1	1	0	1	1	1	1	0	0	0	0	0	0	0	0	0	0	0	0	0	0	0	0	0	0	0	1	8	8	1	0
127	1	6	1956	5	1	1	2	2015	2015-11-25	2015-12-03	8	50	50.54	0	4	1	1	1	1	1	0	1	1	1	0	0	0	0	0	0	0	0	0	0	0	0	0	0	0	0	0	0	0	0	2	8	8	0
252	0	5	1955	5	4	1	2	2014	2014-12-11	2014-12-14	3	49	72	1	1	2	3	1	1	1	0	1	1	1	0	0	0	0	0	0	0	0	0	0	0	0	0	0	0	0	0	0	0	0	2	8	8	0
345	1	1	1957	5	1	1	2	2016	2016-06-14	2016-06-24	10	79	65	1	2	1	1	1	1	1	0	1	1	1	1	0	0	0	0	0	0	0	0	0	0	0	0	0	0	0	1	0	0	0	1	4	4	1	0
91	0	3	1955	5		1	2	2014	2014-06-10																																					.
498	1	8	1957	5	5	1	2	2016	2016-04-19	2016-04-29	10	58		1	1	2	3	1	0	1	0	1	1	1	0	0	0	0	0	0	0	0	0	0	0	0	0	0	0	0	0	0	0	0	0	8	8	0
322	0	1	1956	5		1	2	2015	2015-05-15																																					.
389	1	3	1956	5	1	1	2	2015	2015-12-01	2015-12-16	15	65		0	4	1	1	1	1	1	0	1	0	1	0	0	0	0	0	0	0	0	0	0	0	0	0	0	0	0	0	0	0	0	0	8	8	0
502	1	10	1955	5	4	1	2	2015	2015-01-26	2015-03-02	35	55	52	1	2	2	3	1	1	1	0	1	1	1	0	0	0	0	0	0	0	0	0	0	0	0	0	0	0	0	0	0	0	0	1	8	8	0
342	1	1	1956	5		1	2	2016	2016-03-04																																					.
515	1	5	1954	5		1	2	2014																																						.
160	1	6	1956	5	1	1	2	2016	2016-11-28	2016-12-09	11	46	46.1	0	4	2	3	1	1	1	0	1	1	1	0	0	0	0	0	0	0	0	0	0	0	0	0	0	0	0	0	0	0	0	2	8	8	0
482	0	8	1956	5	3	1	2	2016	2016-08-17	2016-09-14	28	47	52	1	1	1	1	0	0	1	0	1	1	1	0	0	0	0	0	0	0	0	0	0	0	0	0	0	0	0	1	0	0	0	0	8	8	0
45	1	5	1954	5	1	1	2	2014	2014-01-28	2014-02-05	8	53	52	1	1	1	1	1	1	1	0	1	1	1	0	0	0	0	0	0	0	0	0	0	0	0	0	0	0	0	0	0	0	0	2	8	8	0
21	0	5	1956	5		1	2	2016	2016-07-26																																					.
364	1	3	1954	5	3	1	2	2014	2014-12-10	2014-12-29	19	41		0	4	2	3	1	1	1	0	1	1	1	0	0	0	0	0	0	0	0	0	0	0	0	0	0	0	0	0	0	0	0	1	8	8	0
6	1	5	1955	5	1	1	2	2015	2015-10-07	2015-11-11	35	45.6		0	4	1	1	1	1	1	0	1	1	1	0	0	0	0	0	0	0	0	0	0	0	0	0	0	0	0	0	0	0	0	2	8	8	0
87	1	3	1953	5	4	1	2	2014	2014-04-28	2013-08-06	-265		60	0	4	1	1	1	0	0	1	1	0	0	0	0	0	0	0	0	0	0	0	0	1	0	0	0	0	0	1	1	0	0	1	11	11	1	0
421	1	3	1955	5	3	1	2	2016	2016-12-13	2016-12-19	6	69		0	4	2	3	1	1	1	0	1	1	1	0	0	0	0	0	0	0	0	0	0	0	0	0	0	0	0	0	0	0	0	2	8	8	0
99	1	6	1953	5		1	2	2014	2014-09-12																																					.
347	0	1	1955	5	4	1	2	2016	2016-09-07	.		46		1	1	1	1	1	1	1	0	1	1	1	0	0	0	0	0	0	0	0	0	0	0	0	0	0	0	0	0	0	0	0	2	8	8	0
341	1	1	1955	5	1	1	2	2016	2016-02-11	2016-02-16	5	61	80.2	1	1	2	3	1	1	1	0	1	1	1	0	0	0	0	0	0	0	0	0	0	0	0	0	0	0	0	0	0	0	0	2	4	4	1	0
246	1	5	1953	5		1	2	2014	2014-04-11																																					.
453	1	2	1954	5	1	1	2	2016	2016-05-26	2016-06-09	14	44	53.5	0	4	2	3	1	1	1	0	1	1	1	0	0	0	0	0	0	0	0	0	0	0	0	0	0	0	0	0	0	0	0	0	1	1	1	0
401	1	3	1954	5	1	1	2	2016	2016-02-25	2016-03-11	15	54	52	1	1	1	1	1	1	1	0	1	1	1	0	0	0	0	0	0	0	0	0	0	0	0	0	0	0	0	0	1	0	0	2	4	4	1	0
466	1	8	1953	5	4	1	2	2015	2015-01-05	2015-01-15	10	44		0	4	1	1	1	1	1	0	1	1	1	0	0	0	0	0	0	0	0	0	0	0	0	0	0	0	0	0	0	0	0	1	8	8	0
226	1	5	1954	5		1	2	2016	2016-06-02																																					.
307	1	1	1953	5	4	1	2	2015	2015-11-25	2015-12-20	25	62	67	0	4	2	3	1	1	1	0	1	1	1	0	0	0	0	0	0	0	0	0	0	0	0	0	0	0	0	0	0	0	0	0	8	8	0
111	1	6	1953	5	4	1	2	2015	2015-03-09	2015-03-18	9			1	1	2	3	1	1	1	0	1	1	1	0	0	0	0	0	0	0	0	0	0	0	0	0	0	0	0	0	0	0	0	2	8	8	0
424	0	3	1953	5		1	2	2016	2016-12-20																																					.
474	1	8	1952	5	3	1	2	2015	2015-12-11	2015-12-16	5	70	65	1	1	1	1	1	1	1	0	1	1	1	0	0	0	0	0	0	0	0	0	0	0	0	0	0	0	0	0	0	0	0	2	0	0	0
512	1	10	1953	5	3	1	2	2016	2016-09-13	2016-11-22	70	66	70	1	1	1	1	1	1	1	0	1	1	1	0	0	0	0	0	0	0	0	0	0	0	0	0	0	0	0	0	0	0	0	0	8	8	0
116	1	6	1952	5	1	1	2	2015	2015-07-30	2015-08-07	8	42	49.4	0	4	1	1	1	1	1	0	1	1	1	0	0	0	0	0	0	0	0	0	0	0	0	0	0	0	0	0	0	0	0	1	8	8	0
188	1	4	1952	5		1	2	2015	2015-09-28																																					.
495	1	8	1953	5	1	1	2	2016	2016-03-18	2016-04-06	19	41		0	4	1	1	1	0	1	0	1	1	1	0	0	0	0	0	0	0	0	0	0	1	0	0	0	0	0	0	0	0	0	2	8	8	0
469	1	8	1952	5	4	1	2	2015	2015-07-08	2015-07-16	8	45		1	1	1	1	1	1	1	0	1	1	1	0	0	0	0	0	0	0	0	0	0	0	0	0	0	0	0	0	0	0	0	2	8	8	0
560	1	2	1952	5		1	2	2016	2016-11-15																																					.
133	1	6	1951	5	1	1	2	2016	2016-02-09	2016-02-11	2	44	51	1	1	2	3	1	1	1	0	1	1	1	0	0	0	0	0	0	0	0	0	0	0	0	0	0	0	0	0	0	0	0	2	8	8	0
556	1	2	1951	5		1	2	2016	2016-04-13																																					.
52	1	5	1950	5	1	1	2	2015	2015-02-05	2015-02-17	12	51		0	4	2	3	1	1	1	0	1	1	1	0	0	0	0	0	0	0	0	0	0	0	0	0	0	0	0	0	0	0	0	1	8	8	0
359	0	3	1948	5	4	1	2	2014	2014-10-16	2014-10-21	5	49	56	0	4	2	3	1	1	1	0	1	1	1	0	0	0	0	0	0	0	0	0	0	0	0	0	0	0	0	0	0	0	0	1	10	10	0
265	1	5	1950	5	1	1	2	2016	2016-01-21	2016-02-16	26	49		1	2	2	3	1	1	1	0	1	1	1	0	0	0	0	0	0	0	0	0	0	0	0	0	0	0	0	0	0	0	0	2	8	8	0
136	1	6	1950	5	1	1	2	2016	2016-02-23	2016-03-01	7	59	51	1	1	1	1	1	1	1	0	1	1	1	0	0	0	0	0	0	0	0	0	0	0	0	0	0	0	0	0	0	0	0	0	8	8	0
340	1	1	1950	5	1	1	2	2016	2016-02-04	2016-02-16	12	60		1	2	1	1	1	1	1	0	1	1	1	0	0	0	0	0	0	0	0	0	0	0	0	0	0	0	0	0	0	0	0	2	8	8	0
527	0	5	1949	5	4	1	2	2015	2015-05-26	2015-06-08	13	40	43	0	4	1	1	1	1	1	0	1	1	1	0	0	0	0	0	0	0	0	0	0	0	0	0	0	0	0	0	0	0	0	0	8	8	0
308	1	1	1948	5	1	1	2	2015	2015-12-04	2015-12-11	7	67		0	4	2	3	1	1	1	0	1	1	1	0	0	0	0	0	0	0	0	0	0	0	0	0	0	0	0	0	0	0	0	2	8	8	0
24	1	5	1948	5	4	1	2	2016	2016-07-28	.		63		1	1	2	3	0	0	0	0	0	0	0	0	0	0	0	0	0	0	0	0	0	0	0	0	0	0	0	0	0	0	0	2	8	8	0
436	1	2	1945	5	1	1	2	2015	2015-02-25	.		44		0	4	1	1	0	0	0	0	0	0	0	0	0	0	0	0	0	0	0	0	0	0	0	0	0	0	0	0	0	0	0	2	8	8	0
74	1	9	1946	5	1	1	2	2016	2016-06-10	2016-10-16	128	47	40.3	0	4	2	3	1	1	1	0	1	1	1	0	0	0	0	0	0	0	0	0	0	0	0	0	0	0	0	0	0	0	0		1	1	1	0
338	1	1	1944	5		1	2	2015	2015-12-21																																					.
432	1	2	1944	5	1	1	2	2015	2015-01-07	2015-01-13	6	40.5		0	4	2	3	1	1	1	0	1	1	1	0	0	0	0	0	0	0	0	0	0	0	0	0	0	0	0	0	0	0	0	0	8	8	0
11	1	5	1944	5		1	2	2016	2016-02-11																																					.
354	0	3	1942	5	4	1	2	2014	2014-06-30	2014-07-14	14	72	53.2	1	1	2	3	1	1	1	0	1	1	1	0	0	0	0	0	0	0	0	0	0	0	0	0	0	0	0	0	0	0	0	0	8	8	0
298	1	1	1943	5		1	2	2015	2015-08-07																																					.
190	1	4	1942	5	4	1	2	2015	2015-10-14	2015-10-29	15	60		0	4	1	1	1	1	1	0	1	1	1	0	0	0	0	0	0	0	0	0	0	1	0	0	0	0	0	0	0	0	0	2	8	8	0
314	1	1	1943	5	1	1	2	2016	2016-08-24	2016-09-15	22	50		1	1	1	1	1	1	1	0	1	1	1	0	0	0	0	0	0	0	0	0	0	0	0	0	0	0	0	0	0	0	0	1	4	4	1	0
62	0	5	1941	5		1	2	2016	2016-10-31																																					.
232	0	5	1940	5	3	1	2	2016	2016-11-01	2016-11-15	14	55	51	1	1	2	3	1	1	1	0	1	1	1	0	0	0	0	0	0	0	0	0	0	0	0	0	0	0	0	0	0	0	0	2	8	8	0
445	1	2	1939	5	1	1	2	2015	2015-07-01	2015-07-08	7	39		0	4	2	3	1	1	1	0	1	1	1	0	0	0	0	0	0	0	0	0	0	0	0	0	0	0	0	0	0	0	0	2	8	8	0
312	0	1	1940	5		1	2	2016	2016-06-20																																					.
405	0	3	1939	5		1	2	2016	2016-04-26																																					.
241	1	5	1933	5		1	2	2014	2014-02-27																																					.
177	0	4	1932	5		1	2	2014	2014-10-22																																					.
Field:	Code definition:
Gender	Gender of the study participants	0= Female, 1=Male
District	District where the GeneXpert facility was located	1=Berae, 2=Butha Buthe, 3=Leribe, 4=Mafeteng,5=Maseru, 6=Mahale's Hoel, 7=Mokhotlong, 8=Qacha's Neck, 9=Quthing, 10=Thaba Tseka
DateB	Year of Birth
Agegroup	Age groups	1= 18-25, 2=26-30, 3=31-40, 4=41-50, 5=above
Occup	study parrticipant occupation	1=Mine and Ex-mine worker, 2=Health Care worker, 3=Other, 4=None, 5= Unkown
GenX	GeneXpert result	1=Positive, 0=Negative
Rif	Rifampicin susceptibility	1=Rifampicin susceptible, 2=Rifampicin reistant
DateResult	Date result available at the GeneXpert facility
DateI	Date initiate on tratment
Weight_1	Weight before treatment initiation
Weight_2	Weight after treatment completion
HIV	HIV status at treatment initiation	0=Negative, 1=Positive, 2=Unkown
Arvs	use of antiretroviral	1=Yes, 2=No, 3=Unkown
PrevTB	History of previous Tuberculosis	1=Yes, 2= No, 3=Unkown
TypePrevTB	Type of previous TB	1=Drug susceptible TB, 2=Drug resistant TB, 3= Not applicable, 4= unknown
Z	Pyrazinamide	0=NO (not included in the patient regimen), 1= Yes ( included in the patient regimen)
KM	Kanamycin	0=NO (not included in the patient regimen), 1= Yes ( included in the patient regimen)
Cs	Cyclocerin	0=NO (not included in the patient regimen), 1= Yes ( included in the patient regimen)
Bdq	Bedaquiline	0=NO (not included in the patient regimen), 1= Yes ( included in the patient regimen)
Lfx	Levofloxacin	0=NO (not included in the patient regimen), 1= Yes ( included in the patient regimen)
Pto	Prothionamide	0=NO (not included in the patient regimen), 1= Yes ( included in the patient regimen)
PAS	P-aminosalicyclic acid	0=NO (not included in the patient regimen), 1= Yes ( included in the patient regimen)
Dlm	Delamanid	0=NO (not included in the patient regimen), 1= Yes ( included in the patient regimen)
AM	Amikacin	0=NO (not included in the patient regimen), 1= Yes ( included in the patient regimen)
Eto	Etionamide	0=NO (not included in the patient regimen), 1= Yes ( included in the patient regimen)
Cfx	Ciprofloxacin	0=NO (not included in the patient regimen), 1= Yes ( included in the patient regimen)
Gfx	Gatifloxacin	0=NO (not included in the patient regimen), 1= Yes ( included in the patient regimen)
Th	Thioacetazone
AMXClv	Amoxicillin/clavulanate	0=NO (not included in the patient regimen), 1= Yes ( included in the patient regimen)
Clr	Clarithromycin	0=NO (not included in the patient regimen), 1= Yes ( included in the patient regimen)
H	Isoniazid	0=NO (not included in the patient regimen), 1= Yes ( included in the patient regimen)
E	Ethambutol	0=NO (not included in the patient regimen), 1= Yes ( included in the patient regimen)
CM	Capreomycin	0=NO (not included in the patient regimen), 1= Yes ( included in the patient regimen)
S	Streptomycin	0=NO (not included in the patient regimen), 1= Yes ( included in the patient regimen)
Vi	Viomycin	0=NO (not included in the patient regimen), 1= Yes ( included in the patient regimen)
Ofx	Ofloxacin	0=NO (not included in the patient regimen), 1= Yes ( included in the patient regimen)
Mfx	Moxifloxacin	0=NO (not included in the patient regimen), 1= Yes ( included in the patient regimen)
Trd	Terizidone	0=NO (not included in the patient regimen), 1= Yes ( included in the patient regimen)
Cfz	Clofazemin	0=NO (not included in the patient regimen), 1= Yes ( included in the patient regimen)
Lzd	Linezolid	0=NO (not included in the patient regimen), 1= Yes ( included in the patient regimen)
R	Rifampicin	0=NO (not included in the patient regimen), 1= Yes ( included in the patient regimen)
OthrMed	other medicatio	0=NO (not included in the patient regimen), 1= Yes ( included in the patient regimen)
Sputum1	Sputum smear at the end of Month1	0=Neg,1=Pos,2=Not availabel
Fdst_f	First line drug susceptibility profile	0=NEGATIVE, 1= RESISTANCE TO RIF ONLY, 2= RESISTANCE TO INH ONLY, 3=RESISTANCE TO ETH ONLY, 4=RESISTANCE TO RIF AND INH, 5= RESISTANCE TO RIF AND ETH, 6=RESISTANCE TO INH AND ETH, 7= RESISTANCE TO RIF, INH AND ETH, 8=NOT DONE, 9=RESISTACE TO R AND STREPTOMYCINE, 10= RESISTANCE TO RIF, INH, STREMYCINE, 11= Resistance to RIF, INH, STREPTOMYCINE, ETH ,, 12=RESISTANCE TO INH AND STREPTOMYCINE
Sdst	Second line drug susceptibility profile	(0=NEGATIVE, 1=RESISTANCE TO FLUOROQUINOLONE ONLY, 2= RESISTANCE TO AMINOGLUCOSIDE ONLY, 3= RESISTANCE TO FLUOROQUINOLONE AND AMINOGLUCOSIDE, 4=Result Unknown
Troutcome	Primary treatment outcome	1=TREATMENT COMPLETED, 2=CURED, 3=TREATMENT FAILURE, 4=LOSS TO FOLLOW UP, 5=DEATH, 6= NOT EVALUATED
Troutcome_f	Treatment outcome with cure and completed added together
Age_numeric	Participants age
outcome
outcome3	Treatment outcomes in 3 groups
distance	Approximate distance, from patient district to the district where the MDR hospital is located in km
[truncated: 6 more columns]
